# Supplementary material for: Construction of nomograms for predicting overall survival and progression-free survival in patients with high-grade serous ovarian carcinoma: a retrospective study
Source: PeerJ. 2026 Apr 30;14:e21190. doi: 10.7717/peerj.21190 (PMC13135751; doi:10.7717/peerj.21190)
Supplement: Supplemental Information 1 [file peerj-14-21190-s001.xlsx]

## Sheet: Sheet1
Age	Laterality	Tumor.size	P16	P53	Ki67	CK7	CA125	ER	PR	WT.1	Vimentin	PAX.8	Lymph.node.metastasis	Omentum.metastasis	BMI	ABO.blood.group	First.visit.interval	Age.at.menarche	Age.at.menopause	Number.of.pregnancies	Number.of.miscarriages	Serum.CA125.level	Serum.HE4.level	Serum.CEA.level	NLR	SII	RDW.CV	MCV	MCH	LDH	TG.HDL.C	Ascites	Surgical modality	FIGO.stage	R0.resection	NACT	Postoperative.adjuvant.chemotherapy	State1	Time.of.recurrence	State2	Time.of.death
1	2	2	3	1	3	1	1	1	4	4	1	2	1	1	3	1	1	3	3	3	1	1	3	2	1	2	2	2	2	2	3	2	1	1	2	2	2	1	9.29589	1	10.9726
1	2	1	4	3	3	2	1	3	1	1	3	2	2	1	2	4	1	2	2	2	1	1	2	3	1	3	1	1	1	3	1	1	1	1	2	2	1	1	8.6274	1	10.3808
1	1	1	3	2	3	3	1	2	3	2	1	3	1	1	1	4	1	2	2	3	2	2	2	2	1	2	1	2	3	2	1	1	1	2	2	1	2	1	7.15342	1	9.99178
1	2	1	3	2	3	2	3	4	4	1	3	2	2	2	3	4	2	2	2	1	1	1	3	3	1	1	3	1	1	2	1	1	1	1	1	2	1	1	7	1	9.80652
1	2	1	2	1	3	2	4	3	2	3	1	3	2	2	1	3	1	1	3	2	2	1	1	2	1	2	2	2	2	3	3	2	1	1	2	1	2	1	7.00548	1	9.39726
1	2	1	3	2	2	3	4	2	3	1	1	2	1	1	3	2	2	3	2	3	1	2	2	3	1	1	2	2	1	2	3	2	1	3	2	2	2	1	5.77534	1	9
1	1	1	3	3	2	2	1	4	4	2	2	3	2	2	1	2	2	2	3	1	1	2	1	2	1	2	2	1	1	3	3	1	1	1	2	2	1	1	5.0137	1	8.09589
1	1	1	2	1	2	2	2	2	4	2	1	1	1	1	3	2	2	3	2	3	1	1	4	1	1	3	2	3	3	2	3	2	1	1	2	2	2	1	4.61644	1	8.04384
1	1	2	4	2	3	4	4	3	1	1	3	1	1	1	1	1	2	3	2	2	1	2	2	2	1	3	2	2	1	2	2	1	1	1	1	2	2	1	4.6	0	8
1	2	1	3	2	1	2	4	2	4	2	1	1	1	1	3	4	2	2	2	3	1	1	4	3	1	1	2	2	1	3	3	1	1	1	2	1	2	1	4.53699	1	7.94795
1	2	1	4	1	3	2	3	4	2	1	1	2	2	1	2	4	2	1	3	1	2	2	3	2	1	2	2	2	2	2	3	1	1	2	2	2	2	1	3.4	1	7.77808
1	2	2	3	3	1	3	3	4	3	4	2	1	1	1	2	2	2	2	3	2	1	1	1	3	1	1	2	2	2	2	3	1	1	2	2	1	1	1	3.4	1	7.55342
1	2	1	4	2	1	3	3	4	4	3	1	2	1	2	2	2	2	1	2	1	2	1	2	2	1	1	2	2	2	3	1	1	1	2	2	1	2	1	4.32978	1	7.55342
1	1	2	2	3	2	1	3	4	4	4	1	2	2	1	2	2	2	1	3	2	1	2	4	4	1	3	2	2	1	1	3	1	1	2	2	2	2	1	4.02192	1	7.47945
1	2	1	2	2	2	1	2	3	1	3	2	2	1	2	2	3	1	1	2	1	3	2	4	3	1	1	2	3	3	1	1	2	1	5	2	2	1	1	4.09058	1	7.47945
1	1	1	4	1	2	2	1	4	3	3	1	2	1	1	1	1	2	2	2	1	2	2	1	2	1	2	2	3	2	2	3	1	1	2	1	2	2	1	3.85205	1	7.39452
1	2	2	4	1	2	2	1	4	2	3	3	2	1	2	1	3	1	2	2	2	2	3	1	2	1	1	2	2	2	1	3	2	1	2	1	1	1	1	3.65479	1	6.8306
1	1	3	1	2	1	3	3	4	3	4	1	1	2	1	1	3	2	3	1	3	1	2	2	4	1	1	2	3	2	3	3	2	2	1	2	2	1	1	3.63562	1	6.56986
1	2	2	1	2	3	1	1	4	4	1	3	1	1	2	2	1	3	3	2	1	3	1	1	3	1	1	1	3	2	1	1	1	1	3	2	1	2	1	3.3	1	6.32329
1	1	2	4	1	2	2	2	4	3	1	2	1	1	1	1	1	2	1	2	1	2	1	1	4	1	2	1	3	3	1	1	1	1	3	2	2	2	1	3.53699	1	6.2137
1	1	2	2	4	2	3	1	3	4	1	3	2	1	2	2	4	2	2	1	1	2	1	1	3	1	1	2	3	2	1	2	1	2	4	1	2	2	1	3.51288	1	6.20759
1	1	1	2	2	2	3	2	3	4	3	2	2	1	2	1	2	1	1	1	1	3	2	3	4	1	1	2	2	1	3	3	2	1	3	2	2	2	1	4.50411	1	6.14548
1	2	3	1	3	1	2	1	4	2	1	3	1	2	1	2	1	2	3	3	2	2	1	3	3	1	1	3	1	1	2	2	2	1	3	2	1	2	1	3	1	6.10685
1	1	2	1	1	2	1	2	3	2	1	2	1	2	2	3	2	2	3	1	1	2	2	3	4	1	2	2	1	1	1	1	1	1	3	2	2	2	1	3.6	1	6.06329
1	2	1	3	4	1	1	1	4	4	2	1	2	1	2	1	1	1	2	3	1	3	1	1	3	1	1	2	2	3	1	1	1	2	3	2	2	2	1	3.31781	1	6.05616
1	2	2	1	2	2	2	1	4	3	2	1	2	1	1	3	4	1	1	1	1	2	2	1	3	1	1	2	3	3	2	1	1	1	3	2	1	2	1	3.30992	1	6.05145
1	1	3	1	1	1	3	2	2	4	2	1	2	1	1	3	1	2	2	2	1	2	2	4	2	1	2	2	1	1	3	3	1	1	3	2	2	2	1	3.30496	0	6
1	2	1	1	2	1	1	2	4	1	1	1	1	2	1	3	2	2	2	1	2	3	2	1	1	1	1	2	2	1	2	3	2	1	3	2	2	2	1	4.5	1	5.75849
1	1	1	1	1	2	1	1	3	4	2	1	1	2	2	3	1	1	1	2	1	3	2	1	4	1	1	2	3	1	1	3	2	1	5	2	1	2	1	3.24658	1	5.6289
1	1	1	3	4	2	1	1	4	3	2	1	2	1	1	3	2	2	2	2	1	3	1	4	3	1	2	1	2	3	2	1	2	1	3	2	2	2	1	3.1	1	5.56241
1	2	1	4	1	1	2	1	4	1	3	3	2	1	1	1	2	1	3	2	1	2	2	1	2	1	1	1	3	2	2	1	1	1	3	2	2	2	1	3.20274	0	5.5
1	1	2	3	2	2	2	1	3	4	1	3	2	1	1	1	3	2	2	2	1	2	3	3	3	1	1	2	3	2	2	2	2	1	3	2	1	2	1	2.7	1	5.44518
1	2	1	1	2	2	2	2	4	4	4	2	3	1	1	1	1	2	3	3	1	3	2	2	4	1	2	2	1	1	2	2	1	1	3	2	1	2	1	3.1589	1	5.42192
1	2	2	2	3	1	1	2	4	3	2	2	1	1	1	1	3	3	1	2	1	1	2	4	3	1	1	2	3	3	1	1	1	1	3	2	1	1	1	3.11584	1	5.42025
1	1	1	1	1	3	2	2	4	4	2	1	2	1	2	1	2	2	1	3	2	3	2	4	3	1	2	2	2	1	2	2	2	1	3	2	2	2	1	3.09277	1	5.40526
1	2	3	1	3	1	2	2	4	4	1	3	2	1	1	2	3	2	1	2	3	3	2	2	4	1	2	2	3	3	2	2	2	1	3	2	1	2	1	3.08641	1	5.38326
1	1	3	1	2	1	2	3	4	3	2	2	1	1	2	2	1	1	1	2	3	2	1	1	3	1	2	1	2	2	2	1	1	1	3	2	2	2	1	3.2	1	5.38271
1	2	1	1	1	1	3	3	4	4	2	1	2	1	1	2	1	2	2	3	3	2	2	1	4	1	1	2	2	1	2	3	2	1	3	2	1	2	1	3.06575	1	5.35616
1	2	3	4	3	3	1	4	3	4	1	1	3	1	2	1	3	2	1	2	2	2	2	2	3	1	2	2	3	2	2	2	2	1	9	2	2	2	1	3.05753	1	5.32904
1	2	3	1	1	2	1	2	4	4	2	2	2	2	2	2	3	3	2	3	2	1	2	2	2	1	1	2	2	2	2	3	2	1	3	2	2	2	1	3.04984	1	5.3243
1	1	2	4	1	2	3	2	2	4	3	3	2	2	2	3	2	2	3	2	2	1	2	2	3	1	1	1	2	2	2	2	1	1	3	2	2	2	1	3.01918	1	5.31501
1	1	3	4	3	1	1	3	3	2	2	1	2	1	2	3	2	3	2	2	3	2	1	2	2	1	2	2	3	3	3	1	2	1	3	1	2	2	1	4.5	1	5.29129
1	1	3	3	3	2	1	3	4	4	4	1	3	1	2	3	3	2	3	2	3	1	3	4	2	1	1	2	2	2	2	2	1	1	3	1	1	1	1	2.96175	1	5.28384
1	2	1	1	1	2	2	4	4	4	2	3	2	1	1	3	1	2	1	1	1	1	2	1	3	1	1	2	1	1	2	1	1	2	4	2	1	2	1	2.92847	1	5.22871
1	2	2	2	2	2	2	2	3	3	2	2	3	1	2	2	1	2	1	1	2	2	2	2	1	1	2	2	1	1	1	1	1	2	4	1	2	2	1	2.9189	1	5.22534
1	2	2	1	2	1	1	1	4	4	3	3	1	1	2	2	1	3	2	1	1	1	2	1	2	1	1	3	1	1	1	2	1	2	4	2	1	2	1	2.90137	1	5.21918
1	2	1	2	2	2	1	4	1	4	2	3	2	1	1	1	2	1	3	1	1	1	2	2	4	1	1	3	1	1	1	3	2	1	4	2	2	1	1	2.87397	1	5.21395
1	2	1	3	1	1	1	2	4	2	1	1	2	1	2	3	1	2	2	2	2	2	2	1	3	1	2	2	3	2	2	1	1	1	4	2	1	2	1	2.80907	1	5.21236
1	1	2	3	1	2	2	4	2	4	2	3	2	2	2	2	1	2	1	2	1	2	2	1	4	1	1	2	3	2	2	3	1	1	5	2	2	2	1	2.80068	1	5.20463
1	2	1	1	1	1	3	1	1	2	2	1	2	1	2	2	1	1	1	1	1	2	4	2	3	1	1	2	2	2	3	1	1	2	4	2	1	2	1	2.77808	1	5.20274
1	1	1	1	1	1	2	4	4	4	2	1	2	2	1	2	3	1	1	2	2	2	2	2	1	1	2	2	2	1	3	2	1	1	4	2	1	2	1	2.77534	1	5.18904
1	1	1	1	4	2	2	2	4	4	1	1	3	1	2	2	3	1	2	2	2	1	2	2	4	1	1	2	2	2	2	3	1	1	4	2	1	2	1	2.76712	1	5.17126
1	2	1	1	1	1	2	1	4	3	4	2	2	1	1	2	1	2	1	3	2	1	2	2	3	1	1	2	2	2	3	1	1	1	4	2	1	2	1	2.76011	1	5.16893
1	1	1	3	4	2	1	4	1	4	2	2	1	1	2	1	1	2	1	2	2	1	1	4	3	1	2	2	1	1	2	3	1	1	4	2	2	2	1	2.69589	1	5.1674
1	2	3	1	4	1	2	3	1	4	3	2	2	1	1	3	2	2	1	3	3	1	2	4	4	1	1	3	1	1	1	3	2	1	4	2	2	1	1	2.67932	1	5.16682
1	1	3	1	2	3	3	2	1	4	2	1	2	1	1	2	4	1	1	1	1	2	3	3	3	1	1	2	2	1	2	2	1	2	5	2	1	2	1	2.67397	1	5.13827
1	2	3	1	4	1	1	3	4	2	1	1	3	1	1	1	3	2	1	1	1	2	3	1	2	1	2	2	1	1	2	1	1	2	1	2	2	2	1	2.66301	1	5.13151
1	1	3	1	1	3	3	3	3	2	2	1	2	1	1	3	1	1	1	1	1	2	1	2	4	1	1	2	2	2	2	1	2	1	5	1	1	2	1	3.2	1	5.12386
1	1	1	1	1	1	1	4	4	2	2	3	1	1	1	3	4	2	1	1	1	3	2	3	3	1	1	2	1	1	1	3	1	1	5	2	2	2	1	2.63907	1	5.10751
1	1	1	1	2	1	2	4	4	4	2	2	3	1	1	1	2	1	2	2	2	2	1	1	2	1	2	2	2	2	1	3	1	1	5	2	2	2	1	2.63515	1	5.10137
1	1	2	1	1	3	2	2	3	3	1	2	3	1	1	3	2	2	1	2	2	1	2	3	4	1	2	1	3	3	1	3	2	2	5	1	1	2	1	2.63433	1	5.08219
1	1	1	1	1	1	1	2	4	4	2	2	2	1	1	2	2	1	2	2	2	1	1	1	2	1	1	2	1	2	2	3	2	1	5	2	1	1	1	2.63268	1	5.03014
1	1	1	2	1	1	1	2	4	4	2	3	1	1	1	1	4	2	1	2	2	1	3	3	2	1	2	3	1	1	1	1	1	1	3	2	1	2	1	2.61918	1	5.02573
1	1	1	1	1	2	1	2	4	3	2	1	1	1	1	2	4	2	2	2	2	1	1	1	4	1	2	2	3	2	2	1	2	1	5	2	1	1	1	2.60416	1	5.01805
1	2	3	4	4	2	3	2	4	1	2	3	2	1	2	1	4	2	3	3	2	1	2	3	3	1	2	2	2	1	3	2	1	1	5	2	1	2	1	2.59334	1	5.01751
1	1	2	1	4	2	2	2	4	1	3	1	3	1	2	2	3	2	3	2	3	2	1	1	4	1	1	2	2	2	1	3	1	1	5	2	1	1	1	2.59115	1	5.00773
1	1	1	1	2	2	1	1	4	4	3	3	2	1	2	1	2	1	1	2	1	3	2	2	2	1	1	2	1	1	2	3	1	1	5	2	2	2	1	2.5863	1	5.00268
1	1	3	1	1	1	2	2	4	4	2	1	2	1	1	2	3	3	1	2	1	2	1	2	3	1	1	2	2	1	3	3	2	2	5	2	1	2	1	2.5811	1	4.99452
1	1	1	2	1	3	1	4	4	4	2	3	2	2	1	1	2	1	2	2	1	2	4	2	4	1	2	2	3	3	2	3	1	1	5	2	1	2	1	2.57647	1	4.98627
1	1	1	3	1	3	2	2	4	3	4	3	1	1	1	3	4	1	2	2	2	2	2	3	4	1	2	2	3	2	1	3	1	1	5	2	1	2	1	2.5	1	4.96532
1	1	3	1	4	3	2	3	4	3	2	2	1	1	1	1	2	2	2	2	1	1	2	3	4	1	1	2	2	1	1	3	2	1	5	2	1	2	1	2.56181	1	4.96438
1	2	2	4	1	3	1	2	4	2	2	2	2	1	1	3	4	2	1	3	2	2	2	1	3	1	2	1	2	1	2	3	1	1	2	2	2	2	1	2.55197	1	4.93677
1	2	1	2	2	1	1	1	4	3	1	2	1	1	1	3	3	1	1	3	1	2	2	1	3	1	1	2	2	1	3	3	2	1	5	1	1	2	1	2.52827	1	4.88912
1	2	1	2	2	1	2	2	3	3	2	1	2	2	2	3	2	3	2	2	3	1	1	3	4	1	1	2	1	1	2	3	2	1	5	1	2	2	1	2.52378	1	4.88493
1	2	1	3	2	3	3	3	4	3	2	3	1	1	2	2	1	1	2	3	3	1	3	1	4	1	2	2	2	1	2	3	1	1	5	1	1	2	1	2.52373	1	4.87778
1	1	3	3	4	1	1	2	4	4	2	3	3	1	1	1	2	2	1	1	1	1	1	3	3	1	1	3	1	1	3	3	2	1	6	2	2	2	1	2.52268	1	4.87247
1	2	2	2	4	1	3	2	4	3	4	1	3	1	1	2	2	1	1	1	1	2	3	1	3	1	1	2	3	3	2	2	1	1	5	2	1	2	1	2.51162	1	4.86737
1	1	3	4	1	3	2	2	4	3	1	3	2	1	1	1	3	1	2	2	1	1	1	2	4	1	1	2	3	3	2	2	2	1	6	2	1	2	1	2.5006	1	4.86597
1	1	1	2	4	1	2	1	4	4	2	3	3	1	2	1	3	1	1	2	1	2	2	1	3	1	2	2	2	3	1	1	2	2	6	2	1	1	1	2.49868	1	4.86575
1	2	1	3	4	1	1	2	4	3	2	1	2	1	2	2	1	3	1	2	1	2	1	2	4	1	1	2	3	2	3	1	2	1	6	2	2	2	1	2.6	1	4.84948
1	1	2	3	4	1	1	1	4	3	3	1	1	1	1	2	2	1	1	2	1	1	2	2	4	1	1	2	2	1	2	3	1	1	6	2	1	2	1	2.48997	1	4.84658
1	1	1	3	1	1	4	2	4	3	2	3	3	1	2	2	2	2	1	2	1	2	2	2	2	1	1	2	1	1	2	2	1	1	6	2	2	2	1	2.48458	1	4.84364
1	2	3	2	3	1	2	2	1	3	2	1	2	2	2	2	2	2	1	2	1	1	2	1	3	1	1	1	2	1	2	3	2	1	6	2	1	2	1	2.48219	1	4.816
1	1	2	2	4	1	2	1	4	3	2	3	2	1	2	1	1	2	2	2	2	2	3	1	3	1	1	2	1	1	2	3	1	1	6	2	2	2	1	2.43153	1	4.8149
1	1	1	2	1	1	4	2	1	3	2	2	1	1	1	2	1	1	1	2	1	2	2	1	3	1	2	2	2	2	2	1	2	1	6	2	1	2	1	3.5	1	4.80827
1	2	2	2	4	1	3	3	4	3	2	2	1	1	1	2	1	2	1	2	2	2	1	1	4	1	2	2	2	1	3	3	2	1	6	2	2	2	1	2.42942	1	4.7974
1	1	3	2	4	1	3	2	4	2	2	2	2	1	2	2	2	2	2	3	1	3	2	1	3	1	1	1	2	3	3	2	2	1	6	2	1	1	1	2.41644	1	4.77967
1	1	3	2	2	1	2	3	4	3	2	1	2	1	1	1	3	2	1	2	2	1	2	1	1	1	2	2	2	1	3	3	1	1	6	2	2	2	1	2.5	1	4.76438
1	1	2	3	1	1	2	2	4	3	3	3	2	1	2	1	2	2	2	2	2	1	2	1	3	1	2	3	1	1	3	2	2	1	2	2	2	2	1	2.40627	1	4.73973
1	2	1	1	1	1	4	2	4	3	2	3	3	1	2	1	3	2	2	2	3	1	2	4	4	1	1	2	3	3	2	3	2	1	6	2	2	2	1	2.3786	1	4.73184
1	2	2	1	4	1	3	4	1	3	4	3	1	1	2	1	1	2	1	2	1	2	2	1	3	1	1	1	3	3	1	1	1	1	6	2	1	2	1	2.37178	1	4.73123
1	1	3	2	3	1	2	3	4	3	1	3	1	1	1	1	3	2	3	3	3	2	4	1	4	1	1	2	2	3	3	1	1	1	1	2	2	1	1	2.36932	1	4.71819
1	1	3	2	2	1	3	2	4	2	2	1	2	1	1	1	1	1	1	2	2	2	2	4	4	1	1	2	3	2	3	3	2	1	6	2	1	1	1	2.36715	1	4.712
1	2	3	2	1	1	2	2	4	3	2	1	3	1	2	2	2	3	2	2	3	2	2	4	4	1	2	2	2	1	3	1	2	1	6	2	1	2	1	2.36644	1	4.69353
1	1	2	1	1	2	1	4	3	4	2	2	1	1	1	2	2	2	1	3	3	1	2	3	3	1	1	2	2	2	2	1	1	1	6	2	2	2	1	3	1	4.69041
1	2	1	1	1	1	1	4	2	3	2	2	2	1	1	2	2	1	1	1	1	2	2	3	3	1	1	2	1	1	3	3	2	2	7	2	1	2	1	2.35542	1	4.68219
1	1	1	2	2	1	2	3	4	4	2	3	2	1	1	2	2	2	2	1	1	1	2	4	3	1	1	2	2	1	1	2	1	1	7	2	1	2	1	2.34493	1	4.676
1	2	3	1	1	2	1	2	4	2	1	2	2	1	1	1	2	3	1	1	1	2	2	1	4	1	2	2	2	2	3	1	1	2	7	2	2	2	1	2	1	4.65195
1	1	2	1	4	1	1	3	4	1	2	2	1	1	2	1	1	2	3	2	1	1	2	1	1	1	1	2	2	1	2	1	2	1	7	2	2	2	1	2.31858	1	4.61918
1	1	2	2	2	1	2	2	3	1	2	3	3	1	1	2	1	2	1	3	1	3	2	1	3	1	2	2	2	2	2	1	1	1	1	2	2	2	1	2.31471	1	4.60797
1	1	2	3	1	1	3	2	2	4	3	1	2	1	1	2	2	1	1	2	1	1	2	1	1	1	1	2	1	1	3	2	1	1	7	2	1	2	1	2.30137	1	4.59877
1	1	2	2	2	1	2	2	3	4	2	1	2	1	2	2	1	2	2	2	1	1	3	1	3	1	1	2	3	3	2	1	1	1	7	2	2	2	1	3	1	4.59351
1	1	3	2	1	3	1	2	3	4	2	1	3	2	2	2	1	2	2	2	3	1	2	1	4	1	2	2	2	2	1	3	2	1	7	2	1	2	1	2.29041	1	4.58948
1	1	2	2	4	3	3	2	3	3	4	2	2	1	1	2	3	2	1	2	2	1	4	1	4	1	2	1	3	2	2	2	1	2	7	2	1	2	1	2.28767	1	4.58266
1	1	1	2	2	1	1	1	4	3	2	2	2	1	1	1	4	2	2	2	2	1	3	1	4	1	2	2	2	2	3	2	1	1	1	2	2	2	1	2	1	4.57874
1	1	3	2	1	1	3	1	3	3	1	1	1	1	2	1	2	1	3	2	3	1	3	1	4	1	1	2	3	3	3	3	2	1	7	2	2	2	1	2.28573	1	4.56712
1	1	1	2	3	3	3	3	3	3	2	2	1	1	1	1	3	1	1	2	2	1	2	4	1	1	1	2	3	1	2	2	2	1	7	2	2	2	1	2.27142	1	4.56408
1	1	2	2	2	1	2	4	4	3	2	1	2	2	1	1	2	3	1	1	2	2	2	1	3	1	2	1	3	3	2	2	2	1	8	2	1	2	1	2.27044	1	4.55458
1	2	3	4	1	1	1	2	3	2	2	2	1	1	2	2	1	2	1	1	3	1	1	3	4	1	2	2	2	2	2	3	2	1	8	2	2	2	1	2.27005	1	4.5543
1	2	3	2	2	1	2	4	3	3	2	1	2	1	1	1	4	2	1	1	3	2	1	1	3	1	2	2	2	1	1	2	2	2	8	1	1	2	1	2.2686	1	4.54279
1	2	3	2	2	1	3	3	3	3	1	3	1	1	2	1	2	1	3	1	1	2	2	1	1	1	2	2	1	1	1	3	1	1	8	1	1	2	1	2.2	1	4.53907
1	1	1	2	3	1	2	2	3	4	2	1	3	1	2	2	3	3	2	1	1	1	2	4	3	1	3	2	2	1	2	3	1	1	8	1	2	2	1	2.25258	1	4.53616
1	1	1	3	4	1	3	2	4	3	2	3	2	1	2	1	1	2	1	1	2	3	2	1	2	1	2	1	2	2	2	3	2	1	8	2	1	2	1	2.25014	1	4.51222
1	1	2	2	2	1	1	2	3	2	2	2	3	1	1	1	3	2	1	2	2	3	2	3	4	1	3	1	2	2	2	1	1	2	8	2	1	2	1	2.24805	1	4.50742
1	2	2	1	1	1	3	1	3	4	2	2	1	1	2	1	2	3	2	2	1	2	4	4	3	1	1	3	1	1	1	1	2	1	5	2	1	2	1	2.24611	1	4.50137
1	2	1	1	4	3	2	2	2	1	2	1	3	1	1	2	3	2	1	1	2	2	2	3	3	1	3	3	1	1	2	3	1	1	8	2	2	2	1	2.23562	1	4.5
1	1	1	3	1	1	4	4	3	3	2	1	2	1	2	1	2	3	1	2	1	2	4	1	4	1	3	2	3	3	2	2	1	1	8	2	2	2	1	2.5	1	4.47811
1	2	1	1	1	1	2	2	3	3	3	3	3	1	2	2	1	1	2	2	1	3	2	3	2	1	1	1	3	3	2	2	1	1	8	2	2	2	1	2.23419	1	4.47512
1	1	1	2	2	3	2	1	2	3	2	1	2	1	1	3	1	2	1	2	2	1	3	1	3	1	2	2	2	2	3	1	1	2	8	2	2	2	1	2.23036	1	4.4586
1	2	3	2	4	1	4	2	3	4	2	3	3	1	2	3	4	3	1	3	2	1	2	3	1	1	1	2	1	1	2	3	2	1	8	2	2	2	1	2.2297	1	4.4414
1	1	1	2	2	1	2	2	3	3	4	1	3	1	2	3	1	3	3	2	1	2	2	1	1	1	1	3	1	1	1	3	2	1	8	2	2	2	1	2.1	1	4.43011
1	2	1	2	3	1	3	3	3	3	2	1	1	1	2	3	2	2	3	2	1	1	1	1	3	1	1	2	3	2	3	2	2	1	2	2	2	2	1	2.20822	1	4.42901
1	1	2	2	2	1	2	2	3	2	2	2	1	1	1	1	3	1	1	3	2	1	1	1	3	1	2	2	1	1	1	3	2	1	8	2	2	2	1	2.17808	1	4.42682
1	2	2	2	1	1	2	2	3	3	4	1	2	2	1	1	3	2	1	2	1	1	2	1	4	1	2	2	2	2	2	3	1	1	8	2	2	2	1	2.17726	1	4.42638
1	1	1	2	3	1	2	2	3	3	2	1	2	1	2	1	2	2	1	2	2	1	2	1	4	1	1	2	1	1	2	2	1	1	8	1	2	2	1	2.172	1	4.42559
1	1	3	3	4	1	3	2	4	3	1	3	3	1	2	3	2	2	3	2	3	1	2	1	4	1	2	2	2	1	3	3	2	1	3	2	1	2	1	2.15641	1	4.41189
1	2	1	4	3	1	2	2	3	4	2	3	2	1	2	3	4	1	1	2	3	2	2	1	4	1	1	2	2	2	2	3	1	1	8	2	2	2	1	2.13973	1	4.4003
1	2	2	4	4	1	2	2	3	3	2	3	1	1	2	1	1	2	1	1	1	1	2	1	4	1	1	3	2	1	3	3	1	1	9	2	2	2	1	2.11781	1	4.38468
1	1	1	2	2	1	2	3	3	3	1	3	2	2	1	3	2	2	1	1	2	2	2	1	4	1	2	2	1	2	3	1	1	1	9	2	2	2	1	2.2	1	4.38356
1	1	2	2	1	1	2	2	2	3	2	3	2	1	2	2	3	1	1	1	1	2	2	1	3	1	1	1	3	2	2	3	2	1	9	1	2	2	1	2.10786	1	4.37312
1	2	3	2	2	1	2	2	3	4	2	3	2	1	1	3	2	1	1	1	1	3	1	1	4	1	2	3	2	2	3	2	2	1	9	2	1	2	1	2.10411	1	4.35953
1	1	1	3	2	2	1	2	3	1	2	3	2	1	2	1	3	2	1	1	1	2	1	1	1	1	1	2	1	1	2	1	1	1	9	2	2	2	1	2.2	1	4.3566
1	1	2	2	4	1	2	2	2	3	2	1	3	1	1	1	3	2	1	1	1	2	2	1	3	1	1	1	3	3	2	1	2	1	9	2	1	2	1	2.09271	1	4.35378
1	1	2	2	4	1	2	4	3	3	1	1	1	1	2	1	2	2	1	1	1	2	2	1	4	2	1	3	1	1	2	1	2	1	9	2	1	2	1	2.08838	1	4.34099
1	2	2	2	2	1	2	2	3	3	2	1	2	1	1	3	1	1	1	1	1	2	4	1	2	1	2	2	2	2	3	3	2	1	9	2	2	2	1	2	1	4.33321
1	1	2	2	2	3	2	2	3	3	2	1	2	2	2	3	4	2	1	1	2	1	3	1	4	1	1	2	3	2	2	1	1	1	9	2	1	2	1	2.07397	1	4.32603
1	2	1	3	2	1	3	3	3	4	3	2	3	2	1	3	2	2	1	1	1	3	2	1	3	1	1	2	2	1	2	2	2	1	5	2	1	2	1	2.07227	1	4.32329
1	1	1	4	2	3	2	3	3	4	1	3	1	1	2	3	1	3	1	1	1	2	2	1	3	1	1	2	2	1	2	1	2	1	9	2	1	2	1	2.0717	1	4.32055
1	1	2	4	1	1	2	2	3	3	2	1	2	1	2	2	2	1	1	1	1	1	1	1	3	1	2	1	2	3	3	3	1	1	9	2	2	2	1	2.06567	1	4.31586
1	1	1	4	2	1	2	1	3	3	2	2	2	1	2	1	3	2	1	1	1	2	1	1	4	1	1	2	2	2	1	3	1	1	9	2	2	2	1	2.06121	1	4.31077
1	1	2	3	2	3	1	3	3	3	4	3	2	1	2	2	1	2	2	2	1	2	3	1	3	1	1	2	2	1	2	3	2	1	9	1	1	1	1	2.06027	1	4.29934
1	1	3	2	4	1	2	2	3	3	2	1	1	1	2	3	2	2	1	1	1	3	3	1	4	1	2	2	2	2	2	2	2	1	9	2	2	2	1	2.05526	1	4.29271
1	1	2	2	2	1	3	1	4	3	1	3	3	1	2	2	3	2	2	1	1	2	3	2	2	1	1	2	2	2	2	1	2	1	4	2	1	2	1	2.04564	1	4.29041
1	1	2	2	1	1	2	1	3	3	2	1	3	2	1	2	3	2	1	1	2	1	2	2	3	1	2	3	1	1	3	1	2	1	9	2	1	2	1	2.04523	1	4.25647
1	1	1	3	2	1	1	3	3	3	2	3	1	2	2	3	1	2	2	1	1	2	1	1	2	1	1	1	2	1	2	3	1	1	9	2	2	2	1	2.03836	1	4.24036
1	1	1	4	2	1	3	2	4	2	2	1	2	1	1	1	2	2	1	1	1	2	2	1	1	1	1	2	2	2	3	2	1	1	9	2	2	2	1	3	1	4.23288
1	1	2	2	3	1	3	2	3	3	2	2	2	1	1	3	1	2	2	1	2	3	2	1	3	1	1	3	1	1	2	3	2	1	9	1	2	2	1	2.00816	1	4.22542
1	2	2	3	3	1	2	2	3	3	2	1	1	1	2	3	4	3	1	1	1	2	2	3	3	1	1	2	2	2	3	2	2	1	9	2	2	2	1	2.00405	1	4.22123
1	2	2	2	4	1	1	3	2	2	1	2	1	2	1	3	4	1	2	1	1	2	2	3	3	1	1	2	3	3	3	3	1	1	9	2	1	2	1	3.6	1	4.21373
1	2	2	4	1	1	2	2	3	3	2	1	3	2	2	3	4	1	2	1	1	2	3	3	3	1	2	2	2	2	1	2	2	2	9	2	1	2	1	2.00019	1	4.20836
1	1	2	2	3	2	3	2	2	3	2	3	3	2	2	1	2	2	2	1	1	2	2	1	2	1	1	2	1	1	2	2	2	1	9	2	2	2	1	1.99447	1	4.20622
1	1	3	1	2	2	2	2	3	2	2	3	1	1	1	3	1	3	1	1	1	2	1	4	2	1	1	3	1	1	2	2	2	1	9	2	1	2	1	1.99178	1	4.20548
1	2	2	3	4	2	2	2	3	4	2	1	3	1	1	1	1	2	2	1	1	3	4	4	3	1	1	2	2	2	3	2	1	1	9	2	2	2	1	1.98668	1	4.19989
1	1	3	4	2	2	2	3	3	3	2	1	2	1	1	1	2	2	1	1	1	2	2	2	3	1	2	2	2	2	3	1	2	1	9	2	2	2	1	3.2	1	4.19726
1	2	3	2	1	1	2	3	3	3	2	1	3	1	2	1	2	1	2	1	2	2	2	1	4	1	1	2	3	3	2	1	2	1	9	2	1	2	1	1.97973	1	4.1863
1	1	2	2	2	1	2	2	3	3	2	1	3	1	2	1	2	3	1	1	1	2	2	2	1	1	1	2	2	1	3	1	2	1	6	2	1	2	1	1.96173	1	4.17548
1	2	2	2	4	1	3	2	3	2	1	3	2	1	1	1	2	3	1	1	1	2	2	2	3	1	1	3	1	1	1	2	2	2	9	2	1	2	1	2.1	1	4.14967
1	1	1	2	1	1	1	2	3	3	2	3	1	1	2	1	4	3	2	1	2	1	2	2	1	1	1	2	1	1	2	1	1	1	9	2	2	2	1	1.95616	1	4.14055
1	1	2	2	2	3	2	2	3	3	2	1	1	1	2	1	1	1	3	1	1	2	2	1	3	1	1	3	1	1	3	3	2	1	9	2	2	2	1	1.95266	1	4.13973
1	1	2	2	2	1	2	2	3	3	3	2	3	1	2	3	1	2	1	1	2	3	2	2	3	1	1	2	2	2	2	2	1	1	9	2	1	1	1	1.95186	1	4.13852
1	1	3	2	2	3	2	2	3	4	2	3	3	2	2	1	2	2	1	1	2	2	1	1	4	1	1	3	2	1	3	3	2	2	9	1	1	2	1	1.94904	1	4.13699
1	2	2	2	2	3	1	3	3	3	1	3	1	1	2	3	2	2	3	1	2	2	4	1	4	1	1	1	2	2	3	2	2	1	9	2	1	1	1	1.93973	1	4.13677
1	2	2	2	3	3	3	2	4	3	2	3	2	1	1	3	1	2	1	1	1	3	1	3	3	1	2	2	3	2	3	3	1	1	9	2	2	2	1	1.92603	1	4.13044
1	2	3	2	3	1	2	3	3	3	2	1	2	1	1	1	1	2	1	1	2	1	2	1	4	1	1	2	2	2	3	2	2	1	9	2	2	2	1	1.92055	1	4.11016
1	2	1	3	3	2	2	2	3	3	4	3	3	1	2	3	3	1	2	1	2	2	1	3	4	1	2	2	3	2	1	2	1	1	9	2	2	2	1	2.4	1	4.10036
1	2	3	3	3	1	2	3	3	3	2	3	2	2	2	2	2	2	2	1	1	2	2	3	4	1	2	2	2	1	1	2	2	1	9	2	1	2	1	1.91405	1	4.09945
1	1	1	3	3	2	1	3	4	1	2	2	1	1	2	1	1	3	1	1	2	2	2	1	3	1	1	3	1	1	3	2	2	1	5	2	1	1	1	1.91266	1	4.09589
1	1	1	2	2	3	2	1	3	4	2	3	2	1	1	2	3	2	2	1	1	1	2	3	2	1	2	3	1	1	3	1	1	1	9	2	2	2	1	1.91233	1	4.08521
1	2	1	4	3	1	1	2	4	3	2	1	1	1	2	1	1	2	1	2	1	2	2	2	3	1	2	1	2	2	2	3	1	1	9	2	2	2	1	1.91222	1	4.08219
1	1	2	3	2	1	2	3	4	3	4	1	2	1	2	3	2	1	1	1	2	2	3	2	2	1	2	2	1	1	3	3	2	1	9	2	2	2	1	1.90959	1	4.06849
1	2	2	2	2	1	2	3	3	2	2	3	1	2	2	1	1	2	1	1	1	2	4	1	4	1	2	3	1	1	1	3	1	1	9	2	2	2	1	1.90929	1	4.06364
1	2	1	4	1	1	2	2	1	3	2	3	2	1	2	3	1	1	1	1	1	3	4	2	3	1	1	2	2	1	2	1	1	1	4	2	2	2	1	1.90858	1	4.02833
1	1	2	2	2	3	1	2	3	3	2	1	2	1	1	1	4	2	1	2	2	2	2	2	3	1	1	2	2	2	1	3	1	2	9	2	1	1	1	2	1	4.02356
1	2	2	2	1	3	2	2	3	3	2	3	2	1	2	3	2	1	1	1	2	3	2	1	4	1	1	3	1	1	1	3	1	1	9	2	2	2	1	1.90685	1	4.01058
1	2	1	2	2	1	2	2	3	3	3	1	2	1	1	1	1	3	1	1	2	3	1	2	3	2	1	3	1	1	1	2	2	1	9	2	2	2	1	1.90644	1	4.00674
1	1	2	3	2	2	2	4	1	4	2	1	2	2	2	3	3	1	1	1	1	2	3	2	2	1	1	1	3	2	2	3	1	1	9	2	2	2	1	1.89589	1	4.00342
1	2	2	2	2	1	2	2	4	3	1	3	2	2	1	1	1	2	1	2	1	2	3	2	3	1	1	2	2	1	2	3	2	1	9	2	2	2	1	1.8854	1	4.00216
1	2	3	2	1	1	2	2	4	1	2	1	2	1	2	3	2	3	1	2	1	2	2	1	1	1	1	2	1	1	2	2	1	1	9	2	1	2	1	1.8854	1	3.99592
1	2	3	2	4	3	2	2	4	4	2	3	3	1	2	1	3	2	1	1	2	2	2	2	4	1	1	3	1	1	1	1	2	1	9	2	1	2	1	1.87984	1	3.98912
1	2	3	2	1	1	1	2	3	3	2	2	2	1	1	1	2	3	1	2	1	2	2	1	3	1	1	1	1	1	3	1	2	1	9	2	1	2	1	2.2	1	3.9863
1	2	2	2	4	1	3	4	2	3	2	3	2	1	1	1	2	3	1	1	1	1	2	1	1	1	1	2	3	3	2	2	2	1	9	1	1	2	1	1.87742	1	3.98592
1	1	2	2	3	1	1	3	2	3	4	1	3	1	2	3	3	2	1	1	1	1	3	1	3	1	1	3	2	2	1	2	1	1	5	2	1	2	1	1.87123	1	3.96877
1	1	3	2	4	1	1	2	2	3	2	3	3	1	2	1	1	1	2	1	2	1	2	1	2	1	1	3	1	1	2	1	2	1	9	2	1	2	1	1.86899	1	3.94427
1	2	1	2	1	1	2	2	2	2	1	2	1	1	2	3	4	2	1	1	1	3	2	1	3	1	1	1	2	2	2	3	2	1	9	2	2	2	1	1.85205	1	3.92167
1	2	1	4	2	1	2	3	2	4	2	1	3	1	2	1	3	3	2	1	2	2	3	2	3	2	1	2	2	1	2	3	1	2	9	2	1	2	1	1.84932	1	3.91781
1	2	2	2	1	1	3	3	4	3	2	3	1	1	2	3	2	2	1	1	1	1	3	1	4	1	1	2	3	3	1	2	1	1	9	2	2	2	1	1.84685	1	3.91622
1	1	2	1	2	2	2	3	2	3	2	1	2	1	2	1	3	2	1	1	2	3	2	1	3	1	2	2	2	2	2	3	1	1	9	2	2	2	1	1.842	1	3.91233
1	1	2	2	4	2	1	3	2	2	1	1	3	1	2	2	1	1	1	1	3	1	2	2	2	1	1	3	1	1	3	3	1	1	9	2	2	2	1	1.83921	1	3.90058
1	2	1	1	2	2	2	3	2	3	2	3	2	1	2	1	2	1	1	2	1	1	2	1	3	1	1	1	3	2	2	2	1	2	9	2	1	2	1	1.83249	1	3.89315
1	2	2	3	3	2	2	2	2	2	2	3	3	1	1	2	2	2	1	2	1	2	2	1	4	1	1	3	2	1	3	3	2	1	9	2	2	2	1	3	1	3.87603
1	2	2	3	4	1	2	2	4	3	2	3	2	1	2	1	2	1	1	1	1	3	2	2	3	1	2	2	1	2	3	2	2	1	9	2	2	2	1	1.82959	1	3.87345
1	2	3	2	2	2	2	2	2	3	3	1	2	1	2	2	1	2	1	1	1	2	1	1	4	1	1	2	2	1	1	1	2	1	9	1	1	2	1	1.80822	1	3.8494
1	2	2	3	2	2	1	3	2	3	2	3	2	1	1	2	3	2	1	1	1	1	2	2	3	1	2	2	3	3	2	3	2	1	9	2	1	2	1	1.80611	1	3.8423
1	2	3	1	3	2	2	1	2	3	2	1	3	2	2	2	1	2	3	1	2	3	2	2	3	1	1	3	1	1	2	2	2	1	9	2	1	2	1	1.9	1	3.83836
1	2	2	2	2	1	3	3	2	3	2	2	1	1	1	1	2	2	2	2	3	1	1	1	2	1	1	2	1	1	2	3	2	1	9	2	1	1	1	1.79764	1	3.82762
1	2	2	3	1	3	3	1	2	1	3	1	2	1	2	1	2	3	2	1	1	1	1	1	1	1	1	1	3	2	2	3	1	1	9	1	1	2	1	2	1	3.82595
1	1	3	2	2	1	2	2	2	2	2	1	3	1	2	1	1	3	1	1	1	2	2	1	4	1	1	2	2	2	2	3	2	1	9	1	1	2	1	1.79726	1	3.82526
1	2	1	2	2	3	2	3	2	2	2	3	2	1	2	2	1	2	3	1	1	2	2	1	3	1	2	1	2	3	1	3	1	1	9	1	2	2	1	1.76208	1	3.81395
1	2	2	4	3	2	1	3	4	3	2	1	3	1	2	2	3	1	1	1	1	2	2	3	3	1	1	2	2	2	1	3	1	1	9	2	2	2	1	1.3	1	3.79263
1	2	3	1	3	2	1	3	2	3	4	1	2	2	1	3	1	2	1	1	2	3	2	3	4	1	1	2	1	1	1	3	1	2	10	2	1	2	1	1.75627	1	3.78915
1	2	2	2	3	1	3	4	2	3	2	3	2	1	2	2	1	2	1	2	2	1	2	3	3	1	2	2	2	2	2	3	1	2	9	1	1	2	1	1.75545	1	3.78863
1	1	1	4	1	1	2	4	2	3	2	3	1	1	2	1	1	2	1	2	1	1	2	3	2	1	2	1	1	1	2	3	1	1	9	2	2	2	1	1.74888	1	3.7863
1	1	1	2	4	1	2	2	2	3	4	1	3	1	2	3	2	2	1	1	1	2	2	3	2	1	2	1	2	1	3	3	2	1	9	2	2	2	1	1.5	1	3.77712
1	1	2	2	1	1	2	4	4	3	1	3	3	1	2	1	1	2	3	1	1	2	1	3	1	1	1	2	2	2	3	3	2	1	9	2	2	2	1	1.74592	1	3.7726
1	1	2	2	2	2	3	3	2	3	2	1	2	1	2	3	2	1	2	1	3	1	2	2	3	1	1	2	2	1	2	3	2	2	11	2	2	2	1	1.74247	1	3.76164
1	1	2	2	2	1	2	4	2	2	2	2	2	1	1	1	3	2	2	1	2	3	2	3	4	1	1	2	2	2	3	1	1	2	9	1	2	1	1	1.74247	1	3.74521
1	1	3	2	4	1	2	2	2	2	2	1	3	1	2	3	3	1	1	1	1	2	2	2	4	1	1	2	2	2	1	3	2	1	9	2	1	2	1	1.5	1	3.74321
1	1	1	2	4	1	1	4	2	4	3	2	3	2	2	1	1	3	1	1	2	1	1	1	3	1	1	2	1	1	2	2	1	1	9	2	2	2	1	1.73622	1	3.74296
1	1	3	2	2	2	1	4	3	3	2	3	1	1	2	1	3	3	2	2	1	1	2	1	3	1	1	2	2	1	3	3	2	1	9	1	1	2	1	1.73082	1	3.74247
1	2	1	2	4	1	1	3	2	2	1	2	1	1	1	3	3	2	2	2	2	2	1	3	3	1	1	1	2	2	2	1	1	1	9	2	2	2	1	1.72942	1	3.74151
1	1	1	4	4	2	1	2	4	4	2	3	1	1	2	1	4	2	3	1	3	3	2	1	2	1	1	2	2	2	3	3	2	1	9	1	2	2	1	1.72005	1	3.74077
1	2	1	3	4	2	1	2	2	2	2	3	1	1	1	1	4	1	1	2	2	2	2	2	2	1	1	2	2	2	3	3	1	1	9	2	2	2	1	1.71781	1	3.73973
1	1	2	1	1	2	2	1	2	2	2	3	3	1	2	1	3	3	2	1	1	1	2	3	2	1	3	2	2	1	2	3	2	1	9	1	2	2	1	1.71781	1	3.73353
1	2	2	2	1	2	2	2	2	3	2	1	2	2	2	1	4	2	1	1	1	2	2	1	1	1	1	2	1	1	2	3	2	1	1	2	2	2	1	1.71647	1	3.72888
1	2	3	2	2	3	3	3	3	2	2	3	2	1	2	3	3	2	2	1	1	2	1	3	3	1	3	2	2	2	2	2	2	1	9	2	1	2	1	1.71019	1	3.72603
1	2	3	4	3	1	1	1	2	4	2	1	3	1	2	3	1	3	3	1	1	1	3	2	3	1	1	2	1	1	2	3	1	1	9	2	1	1	1	1.70959	1	3.71803
1	1	3	4	1	1	1	2	3	2	2	1	3	1	2	3	1	2	3	2	1	1	2	1	3	1	3	3	1	1	3	3	1	2	9	2	2	2	1	1.68545	1	3.71781
1	1	2	1	3	1	2	4	3	2	2	2	2	2	1	3	1	1	2	2	1	2	2	3	4	1	3	2	1	1	2	1	1	2	9	2	2	2	1	1.67915	1	3.71515
1	2	2	4	2	1	2	2	2	2	2	1	2	2	1	1	1	2	1	2	1	2	2	1	2	1	2	3	1	1	2	2	1	2	9	2	1	2	1	1.67671	1	3.70411
1	1	1	2	3	1	1	2	2	4	1	3	3	1	2	1	1	3	2	1	1	2	2	1	1	1	2	2	1	1	2	3	2	1	9	2	1	2	1	2.1	1	3.70392
1	2	2	2	4	3	3	2	2	3	2	1	1	1	2	1	1	2	1	1	1	2	2	1	4	1	2	2	2	3	1	3	2	1	9	2	2	2	1	1.67397	1	3.70192
1	2	2	1	2	1	1	1	2	2	2	3	1	1	1	1	1	2	2	2	1	1	2	1	3	1	1	2	2	1	2	3	1	2	9	2	1	1	1	1.67397	1	3.69767
1	2	2	2	2	1	2	2	4	4	3	1	1	1	2	1	1	1	2	2	1	1	2	1	3	1	2	2	2	1	1	2	1	1	9	2	1	2	1	1.67299	1	3.68745
1	1	1	2	3	1	2	3	2	2	2	1	2	1	2	1	2	3	1	2	1	2	1	2	4	1	1	3	1	1	2	3	1	2	9	2	1	2	1	1.66532	1	3.68573
1	1	1	4	2	1	3	3	2	4	2	3	2	1	2	1	2	2	1	1	1	1	1	1	3	1	3	2	2	1	1	3	2	1	9	2	1	2	1	2	1	3.66137
1	2	1	2	2	1	2	1	2	2	2	1	2	2	2	1	1	2	2	2	1	1	2	1	2	1	1	2	3	2	2	3	2	1	9	2	1	2	1	1.66186	1	3.65447
1	2	1	2	3	3	2	2	4	2	2	1	2	1	2	1	1	2	2	2	2	2	2	1	3	1	1	2	2	1	2	3	1	1	2	2	2	2	1	1.65753	1	3.64608
1	2	1	3	2	1	1	2	2	4	2	1	3	1	1	3	2	2	1	2	1	2	1	1	3	1	1	2	3	2	2	1	1	2	9	1	1	1	1	2.2	1	3.63858
1	2	2	2	3	1	2	2	2	2	2	3	3	2	2	1	4	2	3	1	2	2	2	1	3	1	3	2	3	2	2	3	2	1	9	2	2	2	1	1.65441	1	3.62847
1	2	2	2	1	1	2	2	2	2	4	3	3	2	2	1	1	3	1	2	1	2	2	1	4	1	1	2	1	2	1	2	2	1	9	2	1	2	1	1.64986	1	3.62696
1	2	3	2	2	3	2	2	4	2	2	1	2	2	2	1	1	3	1	3	1	1	4	1	2	1	1	3	1	1	3	2	2	1	9	1	1	2	1	1.64241	1	3.62326
1	2	1	2	4	1	4	3	2	2	2	3	2	1	1	1	3	2	1	2	2	1	1	1	3	1	1	2	2	2	1	3	1	1	9	2	1	2	1	1.64205	1	3.6169
1	2	1	2	4	1	2	2	2	2	4	1	3	1	1	1	3	2	1	2	1	1	2	1	2	1	1	2	1	1	1	3	1	1	9	2	1	1	1	1.63677	1	3.6137
1	2	1	2	1	3	3	3	2	2	2	3	2	1	2	1	1	2	2	2	2	2	2	1	1	1	2	2	2	2	3	3	1	1	9	2	2	2	1	1.63562	1	3.61137
1	2	2	2	2	3	2	3	2	4	3	3	2	1	1	1	1	1	2	1	1	1	2	1	3	1	1	2	2	1	2	1	2	2	9	2	1	2	1	1.63542	1	3.60134
1	2	3	1	2	3	1	3	2	3	2	3	3	1	2	2	1	2	1	1	1	3	2	1	2	1	1	1	2	2	2	3	1	1	9	2	2	2	1	3.2	1	3.58833
1	2	3	1	2	1	1	3	2	2	2	3	3	1	2	1	3	1	1	2	2	1	2	1	3	1	2	2	2	2	2	2	2	1	9	2	2	2	1	1.62027	1	3.58759
1	2	1	3	2	1	2	2	2	2	2	1	2	1	2	2	1	2	3	1	2	1	2	2	4	1	1	2	1	1	2	1	2	2	9	2	1	2	1	1.61704	1	3.58759
1	1	1	2	2	3	2	2	2	2	1	3	2	2	2	1	4	2	2	1	1	2	2	1	1	1	1	2	1	1	2	3	2	1	9	2	1	2	1	1.61079	1	3.58082
1	1	2	2	4	1	3	3	2	4	2	1	2	1	2	2	1	2	2	2	1	2	2	2	2	1	3	2	1	1	2	1	2	1	9	2	1	2	1	2.2	1	3.58022
1	2	3	2	4	1	2	2	4	3	2	1	1	1	1	2	3	2	1	2	2	1	3	1	4	1	2	2	2	2	1	3	2	1	9	2	1	2	1	1.60871	1	3.56573
1	1	3	2	4	3	2	2	3	2	4	3	1	1	1	3	1	2	2	2	2	3	3	4	4	1	2	2	1	1	1	3	2	1	9	2	1	2	1	1.6054	1	3.54301
1	2	3	1	1	1	2	2	2	2	2	3	3	1	2	3	1	2	3	2	1	2	2	4	4	1	2	2	2	2	3	2	2	1	9	2	1	2	1	1.58871	1	3.53819
1	2	1	2	2	1	2	3	3	1	2	1	3	1	2	2	3	2	3	1	1	1	4	4	2	1	2	2	1	1	2	2	1	1	9	2	2	2	1	1.58685	1	3.53142
1	1	1	2	1	1	3	2	2	2	2	1	2	2	2	1	2	2	2	2	1	2	2	1	4	1	1	3	3	2	2	3	1	1	9	2	1	2	1	1.4	1	3.53115
1	2	1	2	1	1	3	2	4	4	1	1	2	1	2	1	1	1	2	3	1	1	2	4	3	1	2	1	3	2	2	3	2	1	3	2	2	1	1	1.58082	1	3.50723
1	2	1	2	2	1	2	2	2	2	2	1	3	1	2	1	3	2	2	1	1	2	4	4	2	1	1	2	3	3	2	3	2	1	9	2	2	1	1	1.56945	1	3.50605
1	2	2	4	1	1	2	3	2	2	2	3	2	1	2	1	2	1	3	2	2	2	2	2	2	1	1	2	1	1	1	2	2	1	9	2	1	2	1	1.5683	1	3.49863
1	2	3	2	4	2	3	2	2	2	2	2	2	1	2	2	1	1	3	2	1	2	2	1	1	1	3	2	2	2	2	2	1	1	9	2	1	2	1	1.56564	1	3.49803
2	2	2	2	2	2	3	1	2	4	2	1	3	1	2	1	1	2	2	2	1	2	2	1	4	1	2	2	3	3	2	3	1	2	9	1	1	2	1	2	1	3.49332
1	1	2	2	4	2	3	1	4	2	2	1	3	1	1	1	1	2	1	2	1	1	3	2	3	1	1	2	1	1	3	3	1	1	9	2	1	2	1	1.55786	1	3.49315
1	2	2	2	3	2	2	2	4	2	2	1	2	1	1	1	4	2	2	2	1	2	1	1	3	2	3	2	2	1	2	3	1	1	9	2	2	1	1	1.55616	1	3.49315
1	2	3	2	2	1	3	3	4	2	2	1	1	1	2	1	2	2	3	2	1	3	3	1	4	1	1	2	2	2	2	1	2	1	9	2	1	2	1	1.55342	1	3.48586
1	2	1	2	3	2	2	2	2	4	2	3	1	1	1	1	2	2	2	1	2	3	1	1	4	1	2	3	2	1	1	2	2	1	9	2	1	2	1	1.55071	1	3.48364
1	2	1	2	3	2	2	1	2	2	1	1	2	2	2	1	3	1	2	3	1	2	2	1	2	1	1	2	1	1	2	3	2	1	9	1	2	2	1	1.54521	1	3.47849
1	2	1	2	2	1	1	3	2	2	2	3	2	1	2	1	3	2	1	2	3	3	1	1	1	1	2	2	1	1	2	3	1	1	9	2	2	2	1	2.1	1	3.46693
1	1	1	2	4	2	1	4	2	3	2	2	2	2	2	2	2	2	3	2	1	2	2	1	2	1	3	1	1	1	2	3	1	1	9	2	2	2	1	1.53973	1	3.46301
1	2	3	2	2	2	2	3	2	2	2	1	2	2	2	1	2	3	2	3	1	1	2	1	4	1	1	2	2	2	1	1	1	1	9	2	1	2	1	1.53238	1	3.46027
1	2	2	2	4	2	3	1	3	1	2	3	1	1	1	3	1	3	1	3	1	2	1	1	1	1	2	2	2	2	1	1	2	1	10	2	1	2	1	1.52838	1	3.44384
1	2	1	3	2	2	2	2	2	2	2	1	3	1	2	2	1	2	1	1	1	3	4	1	3	1	1	2	2	2	3	3	1	1	9	1	2	2	1	3	1	3.43562
1	2	1	2	2	1	2	3	2	2	2	3	2	2	2	3	4	2	1	2	2	2	1	1	3	1	2	1	2	2	3	3	1	1	9	2	2	2	1	1.51781	1	3.42236
1	2	1	3	4	2	2	4	2	2	1	1	2	2	2	2	1	3	1	2	1	2	1	1	3	1	1	2	2	1	1	2	2	1	9	2	1	2	1	1.51507	1	3.41953
1	2	2	1	3	2	2	2	4	3	2	2	2	1	2	3	1	2	1	1	2	2	2	1	3	1	1	2	2	1	2	3	2	1	9	2	2	2	1	1.51507	1	3.39726
1	2	1	2	2	2	3	4	2	2	2	3	3	2	1	1	3	2	3	3	3	3	1	1	3	1	1	2	1	1	3	1	1	1	10	2	1	2	1	1.51416	1	3.3911
1	2	1	1	3	3	2	2	4	4	1	1	1	1	1	1	1	3	1	2	2	3	1	1	3	1	1	2	2	1	2	3	2	1	9	2	1	2	1	1.49945	1	3.38647
1	2	1	2	4	2	2	3	2	2	2	1	1	1	2	1	2	2	1	1	2	3	2	1	1	1	1	2	2	3	1	2	2	1	9	1	2	2	1	1.49808	1	3.38211
1	2	2	2	1	2	2	3	2	2	3	3	3	1	1	3	2	2	3	2	1	1	1	2	4	1	2	2	2	2	2	2	1	1	9	2	2	2	1	1.49315	1	3.37918
1	2	1	2	1	2	2	1	4	2	2	1	2	1	1	1	4	2	2	2	2	2	2	1	4	1	2	2	1	1	2	3	1	1	8	2	2	2	1	3	1	3.37389
1	1	2	2	3	3	2	2	2	2	2	3	3	1	2	1	3	2	3	2	1	2	3	4	4	1	2	2	2	2	2	2	1	1	9	1	1	1	1	1.47096	1	3.37285
1	1	2	2	1	2	2	3	2	2	2	1	3	1	2	1	2	3	2	2	1	2	4	1	1	1	2	2	1	1	2	3	2	1	9	1	1	2	1	1.47055	1	3.36986
1	2	3	2	3	2	2	2	2	4	3	2	2	1	2	1	3	2	1	3	1	2	2	4	4	1	1	2	3	3	3	3	2	1	9	2	1	1	1	1.47033	1	3.36841
1	2	1	2	2	1	2	2	2	2	2	2	1	1	1	2	1	1	1	2	1	1	4	3	3	1	2	2	3	2	2	3	1	2	9	2	2	2	1	1.4	1	3.36115
1	2	1	3	2	2	1	1	2	2	2	1	2	1	1	2	1	2	2	2	1	2	2	3	3	1	2	2	1	1	3	2	1	1	9	2	2	1	1	1.46159	1	3.35523
1	2	3	3	2	1	3	1	2	2	2	3	1	1	1	2	2	2	1	2	1	2	3	1	3	1	1	2	1	1	2	2	2	1	9	1	2	2	1	1.45753	1	3.35227
1	2	1	4	1	1	2	1	4	2	4	2	2	1	2	2	2	3	2	2	2	1	2	4	3	1	2	3	3	3	2	3	1	2	11	2	1	2	1	1.45479	1	3.33581
1	2	1	3	3	2	3	1	2	2	2	1	2	1	1	2	1	2	2	2	2	1	4	4	3	1	2	3	2	1	2	3	2	1	9	2	1	1	1	1.45479	1	3.33512
1	2	1	1	1	2	2	2	3	2	4	3	3	1	2	2	1	2	2	1	1	2	2	1	3	1	1	2	3	2	3	3	1	1	9	2	2	2	1	2	1	3.33416
1	2	1	3	2	2	3	2	3	2	1	1	1	1	2	2	2	2	2	2	2	1	3	1	3	1	1	2	1	1	2	3	1	1	9	2	2	2	1	1.45438	1	3.30553
1	2	2	4	2	2	2	4	4	4	2	1	2	1	2	2	3	1	1	2	1	2	1	1	4	2	3	2	3	3	2	3	2	1	9	2	1	2	1	1.45175	1	3.29888
1	2	3	3	3	1	1	3	2	2	2	1	2	1	2	2	3	2	2	3	1	2	1	1	3	1	1	2	1	1	2	3	1	1	9	2	2	2	1	1.44932	1	3.29863
1	1	1	3	4	2	2	2	2	3	1	3	2	1	1	1	4	2	1	3	1	3	3	1	3	1	3	2	1	1	2	1	2	1	9	2	1	2	1	1.44438	1	3.27937
1	2	3	3	4	2	1	1	2	2	2	3	1	1	1	2	4	2	1	2	2	1	1	4	3	1	1	2	2	1	2	3	2	1	9	2	1	2	1	2.5	1	3.27671
1	1	2	2	2	2	3	1	4	2	2	1	2	1	2	2	2	3	1	2	3	1	2	1	3	1	3	1	3	3	3	3	1	1	7	2	2	2	1	1.4274	1	3.27619
1	2	1	3	1	2	2	2	2	2	2	1	3	1	2	2	3	3	2	1	3	2	2	1	4	1	2	2	2	2	2	3	2	1	9	2	1	2	1	1.42405	1	3.27548
1	2	2	3	1	2	2	4	2	4	2	3	2	2	2	2	2	2	1	2	1	2	2	4	4	1	2	2	3	2	2	3	2	2	9	2	1	2	1	1.42321	1	3.27123
1	2	2	4	1	2	2	2	2	2	2	1	1	1	2	2	2	1	2	2	1	1	2	1	3	1	1	2	2	1	2	3	1	1	9	2	1	2	1	2.2	1	3.25896
1	1	2	3	4	2	2	2	2	2	2	3	3	1	2	2	3	2	1	3	1	1	2	1	3	1	1	2	3	2	3	3	1	1	9	2	1	2	1	1.41537	1	3.23477
1	1	3	2	2	2	2	4	4	2	2	3	2	2	2	2	2	2	1	3	1	1	2	1	4	1	3	2	2	1	2	2	1	1	9	2	1	2	1	1.40822	1	3.22433
1	2	1	3	1	2	2	2	2	4	4	1	2	1	2	2	2	2	1	3	2	1	1	1	3	1	1	2	1	1	3	3	1	2	9	2	1	2	1	1.2	1	3.22225
1	1	1	3	2	2	3	2	3	2	2	3	2	1	2	2	3	2	1	3	1	2	4	4	3	2	1	2	1	1	1	3	2	1	9	2	2	1	1	1.39718	1	3.21751
1	2	2	1	2	2	2	2	2	2	4	3	1	1	1	1	2	2	1	2	1	2	3	1	3	1	2	3	3	3	2	1	2	1	9	2	1	2	1	1.39178	1	3.21164
1	2	2	3	1	2	3	2	4	1	2	1	2	1	2	2	3	2	3	1	2	1	2	1	2	1	2	1	1	1	2	1	2	1	9	2	2	2	1	1.38082	1	3.20466
1	1	2	3	4	1	2	3	2	2	1	3	1	1	2	2	1	2	2	2	1	3	1	2	2	1	1	1	3	3	2	2	1	1	9	2	2	1	1	2.1	1	3.18589
2	1	1	3	2	2	2	3	3	2	2	2	1	1	2	2	2	2	1	2	1	2	2	1	4	1	2	2	2	2	1	2	2	1	9	2	1	1	1	1.37808	1	3.18356
1	2	2	3	2	2	2	1	2	3	2	3	2	1	2	1	3	1	1	3	2	2	1	1	4	1	2	2	2	2	1	2	1	1	9	2	2	2	1	1.3726	1	3.17753
1	2	1	3	3	3	1	2	2	2	1	2	3	1	2	2	1	3	3	2	1	3	2	1	4	1	2	2	3	3	3	1	2	1	9	2	1	1	1	1.3703	1	3.16986
1	2	1	4	1	2	1	4	2	2	2	1	3	1	2	2	3	1	1	1	2	3	2	1	3	1	2	2	2	1	2	3	1	1	9	2	2	2	1	3	1	3.16548
1	2	1	1	4	2	2	1	4	4	2	3	1	1	2	1	1	2	3	1	3	2	1	1	1	1	1	2	1	2	3	3	1	1	9	2	2	2	1	1.3683	1	3.14521
1	1	1	3	2	1	2	4	2	2	3	1	1	1	1	1	1	2	2	3	3	2	1	1	4	1	3	2	2	1	2	3	1	1	9	2	2	2	1	1.35638	1	3.14444
1	1	2	1	3	2	2	4	2	2	2	3	2	1	1	2	1	2	2	2	1	2	2	1	4	2	1	3	2	1	3	1	1	1	9	2	2	2	1	1.35542	1	3.13151
1	2	1	2	4	2	2	3	2	3	2	3	2	1	2	2	2	3	3	2	3	3	2	1	4	1	3	2	2	2	3	3	2	1	9	2	2	1	1	1.348	1	3.12666
1	2	2	3	2	1	3	2	2	2	3	3	1	1	1	3	1	2	3	2	2	1	2	1	3	1	2	2	1	2	3	1	1	1	9	2	2	2	1	1.33367	1	3.11805
1	2	3	3	1	1	3	3	2	1	2	1	1	1	1	2	1	3	3	2	2	2	1	2	3	1	1	2	2	1	2	1	2	1	9	2	1	2	1	1.32211	1	3.10729
1	2	3	3	3	1	2	1	4	4	2	3	3	1	2	2	1	3	2	2	1	1	2	2	3	1	2	2	1	1	3	2	2	1	9	2	2	2	1	2	1	3.096
1	2	2	2	3	1	2	4	2	1	2	1	3	1	2	3	2	2	3	2	2	2	1	2	2	1	1	2	3	2	2	2	2	1	9	2	1	2	1	1.31636	1	3.0771
1	2	2	3	3	1	2	2	2	3	3	3	2	1	1	2	2	1	1	3	2	1	2	2	3	1	1	2	3	2	2	3	2	1	9	1	1	2	1	1.30929	1	3.07521
1	2	1	3	1	2	2	3	4	1	2	3	3	1	2	2	3	2	2	2	2	1	1	2	3	1	2	2	1	1	3	3	2	1	9	2	1	1	1	1.30764	1	3.06732
2	2	1	3	1	2	2	2	2	1	2	2	3	1	1	2	2	3	3	2	1	1	2	2	3	1	2	2	3	2	2	2	2	2	9	2	1	1	1	1.3023	1	3.03288
2	2	1	3	3	2	1	4	2	4	2	1	2	1	1	3	1	2	1	3	1	2	2	2	4	1	1	2	3	2	3	2	2	1	9	2	2	2	1	1.29951	1	3.02995
2	1	1	2	3	2	2	2	2	1	2	2	3	1	2	2	3	1	3	3	2	2	2	2	3	1	1	2	1	1	1	3	1	1	9	1	2	2	1	1.29863	1	3.01644
2	1	2	3	4	2	3	2	2	1	2	3	2	1	1	2	2	2	3	2	1	2	3	2	3	1	2	2	2	1	1	3	2	1	9	2	2	1	1	1.2886	1	3.01586
2	1	3	3	4	2	3	3	2	3	4	1	3	1	1	2	2	2	3	2	1	1	2	1	4	1	2	2	3	3	2	2	2	1	9	2	1	2	1	1.28219	1	3.00638
2	1	1	3	1	2	2	2	2	1	2	1	1	1	2	2	2	3	3	2	2	1	2	2	1	1	1	2	3	2	3	3	2	1	9	1	2	2	1	1.27671	1	3.0023
1	1	3	4	2	2	2	1	4	4	2	3	1	2	2	2	3	3	2	2	3	1	4	2	3	1	2	2	2	2	3	3	2	1	9	2	1	2	1	1.27671	1	3.00132
2	2	2	3	2	2	3	3	2	1	2	3	2	1	2	2	1	1	1	3	1	2	2	2	2	1	1	2	2	2	3	3	2	1	9	2	1	2	1	1.27504	1	3.00049
2	1	1	3	2	2	2	3	2	1	2	3	2	2	1	2	3	2	3	2	1	3	2	2	2	1	2	2	2	2	1	3	1	1	9	2	2	2	1	1.27123	1	3
2	2	1	1	1	1	1	2	3	3	2	1	2	1	2	2	1	2	1	2	3	1	1	2	3	1	2	2	2	1	3	2	1	2	5	2	1	1	1	1.26995	1	2.99789
1	2	1	3	1	2	3	3	2	1	2	3	2	2	1	2	2	3	2	3	1	3	2	2	4	1	1	2	2	2	2	1	2	1	9	2	1	1	1	1	1	2.98904
2	2	2	3	4	2	2	2	2	1	2	3	3	2	1	2	2	2	1	2	1	1	4	2	4	1	1	2	2	2	1	3	2	1	9	2	1	1	1	1.24384	1	2.9863
2	2	1	3	2	3	2	3	4	3	2	1	2	1	2	2	1	3	3	3	2	1	3	2	1	1	2	2	3	2	2	3	2	1	9	2	2	1	1	1.24088	1	2.97666
2	2	1	4	1	2	1	3	2	1	3	1	3	1	1	2	1	1	3	2	3	1	2	2	2	1	2	1	2	2	2	1	1	1	9	2	2	2	1	1.23732	1	2.97556
1	2	3	3	4	1	2	2	2	1	1	1	2	1	1	2	2	3	3	3	2	1	2	2	3	1	2	3	1	1	2	3	1	1	10	2	2	1	1	1	1	2.94715
2	2	1	3	2	1	2	3	2	1	2	1	2	2	1	2	2	2	3	2	2	2	1	2	4	1	2	2	1	1	2	3	1	1	9	2	2	2	1	1.23288	1	2.94384
2	2	1	3	2	3	2	3	2	1	2	3	2	1	2	2	2	2	1	2	1	2	2	2	4	1	2	1	2	2	2	1	2	2	9	2	1	2	1	1.2274	1	2.94225
1	1	1	2	1	2	3	3	4	4	2	3	3	1	2	2	2	2	2	3	2	1	2	2	3	1	1	2	1	1	2	3	1	1	9	2	2	2	1	1.22205	1	2.93658
2	2	2	3	4	2	2	3	2	4	2	3	2	2	2	1	2	2	1	2	2	2	4	2	4	1	2	1	3	2	3	3	2	1	9	2	2	2	1	2.2	1	2.92877
2	1	2	3	2	2	2	3	2	4	1	3	2	2	2	2	3	2	2	2	2	1	1	2	3	1	1	2	1	1	2	3	2	1	9	2	2	1	1	1.21644	1	2.92493
2	1	3	3	1	2	3	3	2	1	2	2	3	1	2	2	1	2	2	3	1	2	2	2	4	1	2	2	2	2	2	3	2	1	9	1	1	2	1	1.21479	1	2.92167
2	1	2	2	2	3	2	2	2	1	2	1	3	2	2	2	3	2	3	3	2	2	1	2	3	1	1	1	2	2	3	3	2	1	9	1	1	2	1	1.2137	1	2.91189
1	2	3	2	1	2	2	3	2	1	4	3	2	2	2	1	2	2	2	2	2	1	2	2	3	1	2	1	2	2	1	3	2	1	9	1	2	2	1	1.21323	1	2.89921
2	2	1	1	2	2	2	4	2	1	2	3	3	1	1	2	3	2	1	2	2	2	2	2	3	1	2	2	2	1	3	2	1	1	11	2	1	2	1	1.21096	1	2.89589
2	2	1	2	1	2	2	4	2	1	2	3	2	1	1	2	4	3	2	2	1	1	2	2	3	1	1	2	2	2	2	3	2	1	9	2	1	2	1	1.19332	1	2.89066
1	2	3	3	3	2	2	4	4	1	2	1	3	1	2	2	1	3	3	2	1	3	4	2	4	1	2	2	2	2	2	3	1	1	9	2	1	2	1	1.19178	1	2.874
2	2	1	1	2	2	2	2	1	3	2	3	1	1	2	2	1	2	1	2	2	1	2	2	2	1	1	1	3	3	3	2	1	1	9	2	2	2	1	1.18904	1	2.87123
2	2	1	2	3	2	2	2	2	1	2	1	1	1	2	2	2	2	3	2	2	1	3	2	4	1	2	2	2	1	1	2	2	1	9	2	2	2	1	1.18214	1	2.86301
1	2	1	4	2	2	2	3	1	1	2	1	3	1	2	2	1	2	1	2	3	1	2	2	3	1	1	3	2	1	2	3	1	1	9	2	1	1	1	1.16986	1	2.86279
2	2	1	3	4	2	2	2	1	1	2	1	3	1	1	2	1	2	1	2	1	1	2	2	2	1	2	1	2	1	1	2	2	1	9	2	2	2	1	1.16712	1	2.84704
2	1	3	1	3	2	2	3	2	1	2	3	1	1	2	2	3	1	2	3	2	1	3	2	1	1	1	2	3	2	1	2	2	1	9	2	1	2	1	1.16162	1	2.84384
2	2	1	2	2	2	3	4	4	1	2	3	2	1	2	2	4	2	1	2	2	1	1	2	2	1	2	2	2	2	2	3	2	2	9	2	2	2	1	1.15419	1	2.83721
2	1	1	3	4	2	1	4	2	1	2	1	2	1	2	2	3	2	1	3	1	2	2	2	1	2	1	2	2	1	2	3	2	1	9	2	2	2	1	1.14682	1	2.83288
2	2	2	2	4	2	3	4	2	4	2	1	2	1	2	2	3	1	1	2	1	1	1	2	3	2	2	2	2	2	2	3	2	1	9	2	2	1	1	1.7	1	2.82704
2	2	2	4	3	1	2	3	2	1	2	1	2	2	2	2	4	1	3	2	1	2	2	2	4	2	2	2	2	2	2	3	1	1	9	2	1	2	1	1.13425	1	2.82192
1	2	3	2	2	2	2	3	2	1	1	2	2	1	2	2	1	2	1	3	2	1	1	2	3	2	2	2	3	2	3	3	1	1	11	2	2	1	1	1.13151	1	2.82027
2	1	1	2	3	2	2	1	2	4	2	3	2	1	2	2	3	2	3	2	2	1	4	2	4	2	2	2	2	2	2	2	1	1	9	2	2	2	1	2	1	2.80241
2	1	1	3	2	1	2	2	2	1	1	3	3	1	2	2	2	2	2	2	1	2	2	2	3	2	2	2	2	1	3	2	1	1	9	2	2	2	1	1.12055	1	2.8
2	1	3	2	3	1	1	3	2	1	2	1	1	2	2	2	3	3	3	3	2	1	2	2	4	2	2	2	3	2	2	1	2	1	9	1	1	2	1	1.6	1	2.79129
1	2	2	3	3	2	2	2	2	3	2	2	2	2	1	2	3	3	3	2	2	2	1	3	2	2	2	2	2	1	3	1	1	1	9	2	2	2	1	1.11679	1	2.7863
2	2	2	4	3	2	2	1	2	2	4	3	2	2	1	2	3	1	2	2	2	2	4	4	3	2	2	2	3	3	1	3	2	1	9	2	1	1	1	1.5	1	2.77649
2	2	3	4	4	2	2	2	2	1	2	2	3	1	2	2	2	2	2	2	1	1	1	2	4	2	2	2	3	2	3	3	2	1	9	2	1	1	1	1.11233	1	2.77268
2	2	1	4	2	3	2	2	2	4	2	1	2	1	2	2	1	1	2	2	1	1	2	2	4	2	2	3	1	1	2	3	1	1	9	2	2	2	1	1.10775	1	2.77058
2	2	3	3	3	2	1	4	2	4	3	1	2	1	1	2	4	2	2	3	2	1	2	4	3	2	2	2	2	1	1	3	1	1	9	1	1	1	1	2	1	2.76712
1	1	3	3	4	2	2	4	4	4	2	2	3	2	2	2	2	2	1	2	2	1	2	2	4	2	2	2	3	3	3	2	1	1	9	2	1	1	1	1.09863	1	2.75753
2	2	2	3	1	2	3	2	2	2	2	1	2	1	1	2	3	2	3	2	2	2	2	2	3	2	2	2	2	2	3	3	1	1	9	2	1	2	1	1.09559	1	2.7546
2	2	1	1	1	3	1	4	2	1	3	1	1	2	2	2	4	2	1	2	1	2	3	4	3	2	1	2	2	1	2	3	2	1	9	2	2	2	1	1.5	1	2.74671
2	2	2	3	4	2	2	1	4	1	2	2	1	1	2	2	1	2	1	2	2	2	2	2	3	2	2	2	2	1	1	1	2	1	9	2	1	1	1	1.09041	1	2.73699
1	2	2	3	3	2	2	3	2	1	3	1	2	1	2	2	2	2	3	2	2	2	2	2	2	2	2	3	1	1	2	3	2	1	9	1	2	2	1	1.07647	1	2.73589
2	2	2	1	3	2	2	3	2	3	2	1	2	1	2	2	2	2	2	3	1	2	2	2	3	2	1	2	2	2	3	3	1	1	5	2	1	2	1	1.06849	1	2.73115
2	2	2	3	2	1	2	3	2	1	2	3	2	1	2	2	1	1	3	2	3	1	1	2	2	2	2	2	1	1	2	3	2	1	9	2	2	2	1	2	1	2.72329
2	2	1	1	2	2	1	2	2	1	2	1	1	1	1	2	3	2	1	2	2	1	2	2	3	2	1	2	2	2	3	2	2	1	9	2	2	2	1	1.06575	1	2.71781
1	1	1	3	4	2	2	2	2	3	2	1	3	1	2	2	2	1	2	2	1	3	3	2	4	2	2	2	3	2	2	3	2	1	9	2	1	2	1	1.06575	1	2.71384
2	2	1	3	2	2	3	2	2	1	4	3	2	1	1	2	2	1	1	3	2	2	2	2	3	2	1	3	1	1	2	3	2	1	9	1	1	2	1	1.6	1	2.70685
2	1	1	3	2	2	2	3	2	1	2	2	3	1	1	2	3	1	1	3	2	1	2	2	4	2	2	2	2	2	1	3	1	2	9	2	1	2	1	1.06301	1	2.70479
2	1	1	3	1	2	3	4	2	3	2	2	1	1	1	3	1	1	1	2	1	2	2	2	3	2	2	2	1	1	3	3	2	1	9	2	2	2	1	1.05753	1	2.69907
2	2	3	3	2	2	2	3	4	1	2	1	3	2	2	2	3	1	1	2	2	2	1	2	3	2	2	2	3	2	3	2	2	1	9	2	1	2	1	2	1	2.69589
1	2	3	2	2	2	2	2	2	2	2	1	2	1	2	2	1	2	2	2	1	2	2	3	3	2	2	2	2	3	3	3	2	1	9	2	1	2	1	1.05479	1	2.69279
2	2	1	3	2	3	1	2	2	1	2	3	2	1	2	2	1	2	2	2	2	1	2	3	2	2	2	1	2	2	2	3	1	1	4	2	2	2	1	1.05205	1	2.67652
2	1	3	3	3	2	2	2	2	2	2	1	2	1	2	2	1	2	2	2	3	1	3	3	4	2	2	3	1	1	3	3	2	1	9	2	1	2	1	1.04658	1	2.67304
1	2	1	3	2	2	3	2	2	1	2	1	2	1	2	1	1	2	2	3	2	2	3	3	2	2	2	1	1	2	1	1	2	1	9	2	2	2	1	1.04658	1	2.66375
2	2	2	3	3	2	2	3	2	1	3	3	2	2	2	2	3	1	2	3	2	2	2	2	3	1	2	2	3	3	2	3	1	1	9	2	1	2	1	1.03562	1	2.64578
2	2	2	3	3	2	1	1	2	1	3	3	2	1	1	2	4	2	2	3	3	1	2	2	4	2	2	2	2	1	2	3	1	1	9	2	1	2	1	1.5	1	2.63899
1	2	3	4	1	2	2	1	2	4	3	1	1	1	2	2	3	3	1	2	2	1	2	2	4	2	2	2	2	2	3	2	2	1	9	2	1	2	1	1.03496	1	2.6326
2	2	1	3	3	2	2	2	4	4	2	1	2	1	2	2	1	2	2	2	2	2	2	2	3	3	2	2	2	2	2	3	2	1	9	2	2	2	1	1.02729	1	2.61542
2	1	1	3	1	2	2	2	2	1	1	2	1	1	2	2	2	2	3	2	3	1	1	2	1	2	2	2	1	1	2	3	1	1	9	1	2	2	1	1.02611	1	2.60395
2	2	2	3	4	2	3	2	2	1	3	1	1	1	1	3	2	2	1	2	3	2	2	2	3	2	2	2	2	1	1	2	2	1	9	2	1	2	1	2	1	2.6
2	2	1	3	1	1	1	3	2	1	3	3	2	2	2	3	2	2	2	3	2	1	2	2	3	2	2	2	1	1	3	3	2	2	9	2	2	2	1	1.0137	1	2.59666
2	1	1	3	2	1	3	2	2	1	4	1	3	2	2	3	4	2	1	2	1	2	2	2	3	2	1	2	2	2	3	2	1	1	1	2	1	2	1	1.0137	1	2.5726
2	2	1	3	2	3	3	2	2	2	3	1	2	1	1	3	2	2	1	2	1	1	2	2	3	2	2	1	1	1	3	3	2	1	9	1	1	1	1	1.00548	1	2.57148
2	2	1	2	2	3	3	2	2	2	2	3	2	2	2	3	1	1	3	2	2	1	2	4	2	2	2	2	2	2	3	3	2	1	9	2	1	2	1	1.00548	1	2.56438
2	2	1	2	3	3	2	2	2	2	3	1	3	1	2	3	3	2	3	3	2	1	2	2	3	2	1	2	2	1	3	3	1	1	9	2	2	2	1	1.1	1	2.52918
2	2	2	2	1	1	2	1	4	1	3	3	2	2	1	3	2	2	2	3	3	1	2	2	1	2	2	2	2	1	3	2	1	1	9	2	2	1	1	0.99726	1	2.52781
2	1	2	3	1	3	1	2	2	1	1	3	3	1	2	3	4	2	2	3	2	1	2	2	3	2	2	2	2	2	1	1	2	1	9	2	2	1	1	0.994521	1	2.52756
2	1	1	2	2	3	3	2	2	1	3	1	2	1	2	1	1	2	2	3	3	2	2	2	4	2	3	2	3	2	3	3	1	1	9	2	1	1	1	0.989041	1	2.52
2	1	2	2	2	3	2	3	2	1	2	3	3	1	2	3	3	1	2	2	3	1	3	2	3	2	2	3	2	1	2	2	1	1	9	2	1	2	1	1.3	1	2.48219
2	1	2	3	4	3	2	2	2	1	2	1	2	2	2	3	2	2	3	2	2	1	2	2	4	2	3	3	3	2	3	3	2	1	9	2	1	1	1	0.986301	1	2.46627
2	2	2	3	2	3	3	3	2	4	3	3	3	1	2	3	3	2	2	2	3	1	2	2	4	2	2	2	1	1	2	3	1	1	9	2	1	1	1	0.978082	1	2.45452
2	2	3	4	2	2	2	4	2	1	3	3	1	1	2	3	4	1	2	2	3	1	4	2	2	2	2	2	3	2	3	2	1	1	9	2	2	2	1	0.976329	1	2.43014
2	1	2	2	1	3	1	2	2	1	1	1	3	1	1	3	4	2	3	3	2	1	2	2	3	2	3	2	2	2	3	3	1	1	9	2	2	2	1	0.975288	1	2.41545
2	1	3	3	2	3	2	4	1	1	3	3	2	2	2	3	1	2	3	2	3	1	1	2	4	2	2	2	3	3	1	3	2	1	9	2	1	2	1	0.973068	1	2.40373
2	2	1	3	2	3	2	2	1	4	3	1	2	1	2	3	3	2	1	2	2	1	2	2	4	2	2	2	2	1	3	3	2	1	9	2	2	2	1	0.969863	1	2.39496
2	1	3	4	2	3	3	3	4	1	4	1	2	1	2	3	2	3	3	2	2	1	2	2	3	2	2	2	2	2	3	3	2	1	5	2	1	2	1	0.964384	1	2.39301
2	1	2	4	1	3	3	2	3	1	2	1	2	2	2	3	1	1	1	3	2	2	3	2	2	2	2	2	3	3	3	2	2	1	9	2	1	2	1	1.4	1	2.39238
2	1	3	2	3	3	1	2	1	3	3	2	2	1	2	3	3	2	3	2	3	2	3	2	3	2	1	2	3	2	3	3	2	1	9	2	1	2	1	0.958904	1	2.36926
2	2	1	4	2	3	3	4	1	1	4	1	2	1	2	3	3	2	2	2	3	2	3	2	3	2	2	2	1	1	3	3	1	1	9	2	2	1	1	0.942466	1	2.36685
2	2	1	4	2	3	2	3	3	1	2	1	2	2	2	2	2	2	2	2	3	1	2	2	2	2	1	2	1	1	2	3	2	1	9	2	2	1	1	0.934192	1	2.36438
2	2	1	2	2	3	3	2	1	4	3	1	3	1	1	2	2	3	2	2	2	2	1	3	3	2	2	2	3	1	2	1	1	2	9	2	1	1	1	0.926027	1	2.35729
2	2	1	4	2	3	1	3	1	1	3	3	3	1	1	3	3	2	3	3	3	1	2	4	2	1	1	2	1	1	3	3	2	1	9	2	1	2	1	1	1	2.35616
2	2	1	4	4	1	3	2	1	1	3	1	2	1	1	2	2	3	3	3	3	1	4	3	4	2	1	2	2	2	2	3	2	1	9	2	1	2	1	0.922082	1	2.35342
2	2	2	4	2	3	2	2	1	1	1	1	3	1	1	3	3	2	1	2	1	2	2	3	2	2	1	2	3	3	3	3	2	1	9	2	2	2	1	0.918	1	2.352
3	2	1	2	3	3	2	3	4	4	3	3	3	1	1	3	1	1	3	3	2	1	2	3	4	2	1	2	2	2	3	2	1	1	9	2	2	2	1	1.2	1	2.33745
2	2	2	1	3	3	2	2	1	3	3	3	3	1	2	3	2	2	3	2	2	2	3	3	4	2	1	2	2	1	3	2	2	1	9	2	2	1	1	0.909014	1	2.32734
2	2	3	1	2	3	1	3	1	1	3	3	3	1	2	3	2	3	1	2	3	2	2	3	4	2	2	3	3	1	3	3	2	1	9	2	1	1	1	0.90137	1	2.3211
2	2	1	4	2	3	2	4	1	1	3	3	3	1	2	3	1	1	2	2	2	1	1	4	3	2	2	2	1	1	3	2	1	1	9	2	2	1	1	0.90137	1	2.31874
2	2	1	2	2	1	3	3	4	1	3	1	2	1	2	3	1	2	1	3	3	2	2	3	1	1	2	2	2	1	3	3	1	1	6	2	1	1	1	2	1	2.31781
2	2	3	1	1	3	2	2	1	1	1	1	3	1	2	3	2	2	1	3	2	2	2	3	2	2	1	2	2	2	2	3	1	1	9	1	1	1	1	0.89863	1	2.31233
2	2	1	4	2	3	3	3	1	3	3	3	1	1	2	3	2	2	2	2	1	2	2	3	1	2	2	3	2	1	3	3	2	1	9	2	2	2	1	0.89589	1	2.31178
3	2	3	2	2	3	2	4	1	1	4	3	3	2	1	3	1	2	3	2	3	1	2	3	4	2	3	3	2	1	3	3	1	1	9	2	1	2	1	0.893151	1	2.29833
2	2	1	4	3	3	2	2	1	1	4	1	3	2	2	3	1	2	2	3	3	2	2	3	3	2	2	3	1	1	2	3	2	1	9	2	2	1	1	0.893151	1	2.28619
2	2	1	4	1	3	2	3	1	2	2	1	1	2	2	2	2	2	2	2	2	1	2	3	3	2	2	2	1	1	2	2	2	1	9	2	2	2	1	1.8	1	2.27296
2	2	1	4	1	3	1	4	1	1	3	1	1	1	2	3	1	2	3	3	3	1	2	3	2	2	3	3	1	1	3	3	1	1	9	2	1	2	1	0.884932	1	2.24107
2	1	1	1	1	3	2	2	1	1	3	1	2	2	1	3	3	2	1	3	3	1	2	3	3	2	1	2	1	1	3	3	1	1	9	2	1	2	1	0.879452	1	2.23238
2	2	2	1	2	3	1	3	4	4	3	3	3	1	2	3	2	2	3	2	1	1	3	3	4	2	1	2	2	1	3	2	2	1	4	2	1	2	1	1.7	1	2.20274
3	2	1	1	2	2	2	4	1	4	2	3	2	1	1	3	2	2	1	3	3	2	2	3	3	2	2	1	3	2	3	3	1	1	9	2	2	2	1	0.876712	1	2.1991
2	2	3	1	2	3	2	3	1	1	3	3	3	2	2	2	3	2	1	3	2	1	2	3	3	2	2	1	2	3	3	3	2	2	9	2	1	1	1	0.860356	1	2.14899
2	1	2	4	1	3	3	1	1	1	3	1	1	1	1	3	2	1	1	2	3	2	2	3	3	2	1	2	2	1	3	2	2	1	9	1	1	2	1	0.849315	1	2.12203
2	1	1	4	1	2	2	3	4	1	3	3	1	2	1	3	1	3	3	3	3	2	2	3	3	2	2	2	2	1	1	3	2	1	9	1	1	2	1	0.830137	1	2.12044
3	1	2	4	4	2	2	2	2	4	3	2	3	2	1	3	1	1	1	3	3	2	2	3	3	2	2	2	1	1	1	3	1	1	9	2	1	2	1	1.6	1	2.08493
2	1	1	4	2	3	2	2	1	1	3	1	2	2	1	3	2	2	2	2	2	3	1	4	3	2	2	1	2	2	2	3	1	1	9	2	1	1	1	0.813699	1	2.06507
2	1	1	4	2	3	2	4	1	1	3	2	2	2	1	1	3	2	1	2	3	2	2	1	2	2	2	3	3	2	2	3	2	1	9	2	2	1	1	0.810959	1	2.03981
2	2	2	4	2	3	1	1	2	2	3	1	2	1	1	2	2	2	2	2	3	1	2	1	3	2	2	2	1	1	2	3	2	1	9	1	1	1	1	0.9	1	2.02666
2	1	1	4	2	2	2	1	1	1	1	3	3	2	2	3	3	3	2	2	3	1	1	4	2	1	1	2	1	1	2	3	1	1	9	2	1	1	1	0.80274	1	1.99726
3	1	3	4	3	1	2	4	1	2	3	2	3	1	2	2	2	2	3	2	3	2	1	3	3	2	2	2	1	1	3	1	1	1	9	2	1	1	1	0.80274	1	1.98082
2	2	1	1	3	3	4	4	2	1	4	3	3	2	2	3	3	2	2	2	2	2	2	2	4	2	1	2	2	1	3	3	1	1	9	2	1	1	1	0.8	1	1.97953
2	2	2	2	4	1	2	4	1	1	3	1	2	1	2	3	4	2	1	2	1	2	2	1	4	2	2	2	3	2	2	2	2	1	9	2	1	1	1	0.79726	1	1.96438
2	2	1	4	3	2	2	4	1	3	4	2	3	1	2	3	1	2	1	2	3	1	2	3	3	2	2	2	2	2	1	3	2	1	9	2	1	2	1	0.79726	1	1.94827
2	2	1	4	2	1	3	1	4	1	2	3	2	2	2	3	1	2	3	2	2	1	2	1	3	2	2	2	2	1	2	3	2	1	9	2	1	2	1	0.9	1	1.94
2	2	3	4	4	3	4	4	1	1	3	1	2	1	2	3	4	1	1	1	1	2	2	3	3	2	2	1	1	1	3	3	1	1	10	2	1	1	1	0.775918	1	1.91655
2	2	1	4	2	1	3	1	1	1	3	1	2	2	2	3	1	1	1	1	1	1	2	3	3	2	3	2	1	1	2	1	2	2	10	1	1	2	1	0.5	1	1.90959
2	2	3	1	4	1	3	3	4	3	1	3	3	1	2	3	2	2	1	2	1	1	2	3	2	2	2	1	1	1	2	3	1	1	10	2	2	2	1	0.773726	1	1.88219
2	2	3	1	3	1	3	1	1	1	3	1	1	2	1	3	1	3	3	2	2	1	2	3	1	2	2	2	2	2	3	2	2	1	10	2	1	2	1	0.772603	1	1.88036
2	2	2	3	4	2	2	2	1	1	3	1	2	1	2	3	1	3	2	2	2	1	2	3	2	2	3	1	2	2	2	2	2	2	10	2	2	2	1	0.6	1	1.8423
3	2	1	4	2	1	2	4	4	1	3	3	2	1	2	3	1	2	1	2	1	1	1	3	4	2	1	2	2	1	2	3	1	1	9	2	2	1	1	0.761644	1	1.79378
3	2	3	3	4	1	2	1	2	1	3	1	2	2	1	1	4	2	1	1	1	1	1	3	3	2	1	2	2	2	2	3	2	1	10	2	2	2	1	0.761644	1	1.77479
3	1	1	4	2	1	3	3	1	4	3	3	1	2	2	2	3	1	1	1	3	2	3	4	2	3	3	2	1	1	3	1	2	1	10	1	2	1	1	0.756164	1	1.7726
3	1	1	4	4	1	1	2	2	4	1	1	3	2	2	2	1	3	3	1	1	2	3	3	4	3	2	2	1	1	2	3	2	1	10	2	1	2	1	0.745205	1	1.75808
3	1	1	4	4	2	3	1	4	4	3	1	2	1	2	3	2	3	1	3	1	1	3	3	4	2	3	1	3	3	2	1	1	1	10	2	1	1	1	0.737562	1	1.75082
1	1	2	2	2	2	2	1	1	1	2	2	3	1	2	1	3	2	1	3	2	1	1	4	3	3	1	2	2	1	2	2	1	1	10	2	2	2	1	0.6	1	1.75074
3	1	2	4	1	3	2	4	1	1	3	3	1	2	2	3	3	1	1	1	2	1	2	3	4	3	1	2	3	2	1	3	2	1	1	1	1	1	1	0.734247	1	1.65948
3	1	1	4	4	3	2	4	1	1	4	1	2	1	2	3	1	2	1	2	1	2	2	3	4	3	3	2	2	2	2	1	2	1	10	2	2	2	1	0.720548	1	1.62482
2	2	1	4	2	2	2	3	1	1	3	1	2	2	1	3	1	2	2	2	2	2	1	3	3	3	1	3	2	1	3	2	2	1	10	2	1	2	1	0.3	1	1.61096
3	2	2	2	1	3	2	1	1	1	4	1	3	1	1	3	1	1	2	2	2	2	1	1	4	3	3	2	3	2	3	3	1	2	11	2	2	2	1	0.715562	1	1.59504
3	2	1	4	1	3	3	2	1	1	2	1	2	2	2	3	1	2	3	3	2	2	2	1	4	3	3	2	2	2	3	3	1	1	10	2	2	2	1	0.706575	1	1.58082
3	2	1	1	4	3	1	4	1	3	4	2	1	1	1	3	1	2	1	3	2	1	2	3	3	3	3	2	1	1	2	3	2	1	10	2	1	2	1	0.70411	1	1.57918
3	1	1	1	1	1	2	2	1	1	4	2	2	1	2	3	2	1	3	3	2	1	2	3	3	3	3	2	2	1	2	3	2	1	11	2	2	2	1	0.697726	1	1.52877
3	1	3	3	2	3	2	2	4	1	1	3	3	2	2	3	1	2	2	3	2	1	2	3	3	3	3	3	2	1	3	3	1	2	9	2	1	2	1	1	1	1.49589
3	1	3	3	2	3	1	1	1	1	4	3	1	1	2	3	2	2	3	3	3	1	2	4	3	3	3	2	1	2	3	2	2	1	10	2	2	2	1	0.682192	1	1.48167
3	1	3	2	2	3	3	4	2	1	2	1	2	1	1	3	3	1	2	3	2	1	2	4	3	3	3	2	1	1	2	3	2	1	10	2	1	1	1	0.682192	1	1.46833
2	1	1	2	2	3	2	1	1	3	4	3	2	2	2	3	2	3	3	2	2	2	1	4	4	3	3	2	3	3	3	1	1	1	10	2	2	1	1	0.665753	1	1.45479
3	2	2	4	4	1	2	2	1	1	4	1	3	1	2	1	4	1	3	3	2	1	2	4	4	3	2	2	2	1	2	3	2	1	10	1	1	2	1	0.657699	1	1.42808
3	2	1	2	1	1	3	4	2	1	4	1	3	2	2	3	2	2	3	2	2	2	2	4	4	3	2	2	2	2	2	3	2	1	10	1	2	1	1	0.654849	1	1.40274
3	2	2	4	1	3	2	1	1	2	1	3	2	2	2	1	1	2	1	2	1	2	3	3	1	3	3	2	2	2	2	2	2	1	10	1	1	1	1	0.654795	1	1.40112
3	2	2	3	4	3	1	4	4	1	4	2	2	1	1	3	1	2	1	2	1	1	3	3	3	3	1	3	1	1	2	3	2	1	11	2	2	2	1	0.643836	1	1.36595
2	2	2	3	1	1	1	3	1	1	2	3	2	1	2	1	3	2	1	1	3	3	3	3	3	3	3	1	2	1	3	2	2	1	11	2	2	1	1	0.638356	1	1.35397
3	1	1	1	1	1	2	4	1	1	4	1	3	2	2	3	1	2	1	2	1	2	4	3	4	3	3	2	1	1	2	2	1	1	11	2	1	2	1	1.2	1	1.34047
3	1	3	4	4	3	2	3	4	2	4	2	2	1	1	3	1	2	1	1	1	1	2	4	3	3	2	2	3	2	3	3	1	1	11	2	2	1	1	0.614466	1	1.30411
1	1	1	2	4	1	2	4	1	1	2	2	2	2	1	1	2	3	2	1	2	2	2	4	3	3	3	3	1	1	1	1	2	2	11	2	1	1	1	0.613699	1	1.29863
3	1	2	2	1	2	1	4	1	1	4	1	3	2	1	3	1	1	2	1	1	2	2	4	4	3	1	3	1	1	3	2	2	1	7	1	1	1	1	0.610959	1	1.25027
3	2	2	1	2	3	3	3	1	1	4	1	2	2	1	1	4	1	1	1	1	3	2	2	3	3	1	3	1	1	1	3	2	1	11	1	1	2	1	0.5	1	1.2411
3	1	2	1	4	1	2	2	1	1	2	2	1	2	1	3	1	1	3	2	1	1	2	4	3	3	3	2	2	2	1	3	2	1	11	1	1	1	1	0.59674	1	1.23784
3	2	2	4	3	3	2	3	4	1	4	1	2	2	2	1	1	1	3	2	1	2	1	4	4	3	3	2	2	1	2	3	2	1	11	1	1	2	1	0.553425	1	1.2274
3	1	3	2	2	3	3	2	2	1	4	2	3	1	1	3	2	1	2	2	2	3	2	2	3	3	3	2	2	1	2	2	2	1	11	2	2	1	1	1	1	1.19178
3	1	1	3	4	1	1	4	2	4	4	1	3	2	1	1	3	2	1	2	1	1	2	1	3	3	1	2	2	2	3	3	2	1	11	1	2	2	1	0.547945	1	1.10959
3	1	3	2	4	3	3	3	1	1	2	3	2	1	2	3	2	3	2	1	2	3	2	1	3	3	1	2	2	1	2	3	2	1	8	2	1	2	1	0.520548	1	1.06348
3	2	2	3	4	3	1	2	1	1	4	1	3	2	2	3	2	2	2	2	2	1	2	3	3	3	1	2	2	1	3	3	1	1	11	1	2	1	1	0.520548	1	1.01082
3	1	1	3	2	3	3	2	1	1	4	3	2	2	2	3	3	2	1	2	1	2	2	4	4	3	1	2	1	1	3	3	1	1	11	1	1	1	1	0.6	1	1.00548
3	1	2	4	4	1	2	2	4	1	4	1	3	1	2	3	1	2	3	2	2	3	2	4	4	3	3	2	1	1	3	1	1	2	11	1	2	2	1	0.461479	1	1.00274
3	1	2	4	1	3	2	3	1	1	2	1	1	1	1	3	1	2	2	3	1	1	3	4	4	3	1	2	1	1	2	3	1	1	11	1	1	1	1	0.442685	1	0.972603
3	2	3	2	2	3	2	3	1	4	4	3	3	1	2	1	3	2	1	2	1	1	2	3	4	3	3	3	2	1	2	3	2	1	10	1	2	2	1	0.393151	1	0.961562
3	2	1	2	1	1	2	2	1	1	1	3	2	1	1	3	3	3	2	3	2	1	2	4	4	3	3	2	1	1	3	3	1	2	11	1	1	2	1	0.320986	1	0.947945
3	2	3	4	3	2	3	4	1	1	1	2	3	2	2	2	1	3	3	3	1	3	2	4	4	2	1	1	3	2	2	1	2	1	11	2	1	1	1	0.285918	1	0.936274
3	2	1	3	1	3	2	3	4	2	4	1	2	2	2	3	1	2	1	1	1	2	2	4	4	3	2	2	1	1	3	3	2	1	11	1	2	1	1	0.5	1	0.90411
3	2	3	1	4	1	3	2	1	1	1	3	2	2	1	2	2	2	1	1	1	2	4	4	1	3	1	2	3	3	3	2	1	1	11	1	1	2	1	0.260274	1	0.89863
3	1	1	4	2	2	4	3	1	4	4	1	3	2	2	1	4	3	2	1	1	2	2	3	3	3	2	1	3	2	2	2	2	1	11	1	2	2	1	0.259205	1	0.734658
3	1	2	1	3	1	2	4	4	1	3	3	2	2	2	1	2	2	1	3	1	1	2	4	1	3	1	2	2	1	2	3	2	1	11	1	2	1	1	0.246575	1	0.659699
3	2	1	4	4	3	3	4	1	1	1	3	1	1	1	1	1	3	1	1	1	2	2	3	1	3	3	2	2	2	2	2	2	1	11	2	1	1	1	0.208219	1	0.587726
3	2	2	4	4	1	4	2	2	4	4	1	3	2	1	1	3	2	1	1	2	2	2	4	1	3	2	2	2	2	3	2	1	1	11	1	2	2	1	0.17789	1	0.509589
3	2	3	1	2	3	3	3	1	1	4	1	2	2	2	2	1	1	1	2	1	1	2	4	1	3	1	2	1	1	3	3	2	1	11	1	1	1	1	0.150685	1	0.375342
3	1	1	1	3	3	2	4	2	1	1	3	3	1	1	2	2	2	3	2	1	2	2	4	3	3	1	2	2	1	3	3	1	1	11	1	1	2	1	0.129014	1	0.331507
3	1	1	1	3	3	2	4	1	1	4	1	2	2	2	2	1	2	1	2	1	2	4	4	1	3	2	2	2	1	1	3	2	1	10	1	2	1	1	0.2	1	0.29589
3	1	2	1	2	1	4	4	1	2	2	3	2	2	2	2	1	2	3	2	3	1	2	4	1	3	1	2	1	1	2	3	2	1	11	2	1	2	1	0.0931507	1	0.284932
3	1	1	2	3	1	2	4	2	1	1	1	2	2	2	3	2	3	1	2	2	1	2	4	1	3	2	2	2	2	2	3	1	1	11	1	1	1	1	0.0827945	1	0.282192
3	2	3	4	4	3	3	4	1	1	4	3	3	1	1	1	3	3	2	1	3	1	4	3	1	3	1	2	2	2	2	3	2	1	11	1	1	1	1	0.0575342	1	0.117836
3	1	3	4	3	1	4	3	1	4	1	1	3	2	2	1	1	3	2	2	3	2	3	4	4	3	1	2	3	3	2	2	2	1	11	1	1	1	1	0.0390685	1	0.114575
