# Supplementary material for: Construction of nomograms for predicting overall survival and progression-free survival in patients with high-grade serous ovarian carcinoma: a retrospective study
Source: PeerJ. 2026 Apr 30;14:e21190. doi: 10.7717/peerj.21190 (PMC13135751; doi:10.7717/peerj.21190)
Supplement: Supplemental Information 2 [file peerj-14-21190-s002.xlsx]

## Sheet: Sheet1
Laterality			P16			P53			CK7			CA125
Left	1		-	0		-	0		-	0		-	0
Right	2		+	1		+	1		+	1		+	1
Bilateral	3		2+	2		2+	2		2+	2		2+	2
			3+	3		3+	3					3+	3
ER			ER			WT-1			Vimentin			PAX-8
-	0		-	0		-	0		-	0		-	0
+	1		+	1		+	1		+	1		+	1
2+	2		2+	2		2+	2		2+	2		3+	3
3+	3		3+	3		3+	3
Lymph.node.metastasis			Omentum.metastasis			ABO.blood.group			Age.at.menopause			CA125（U/ml）			HE4（U/ml）
Yes	1		Yes	1		A	1		No	0		>5000	5000		>1500	1500
No	0		No	0		AB	2
						B	3
						O	4
CEA			Surgical modality			FIGO staging			R0
<0.2	0.2		laparoscope	1		IA	1		Yes	1
			Open	0		IB	2		No	2
						IC	3
						IIA	4
						IIB	5
						IIC	6
						IIIA	7
						IIIB	8
						IIIC	9
						IVA	10
						IVB	11
